# Supplementary material for: Master Regulators of Epithelial-Mesenchymal Transition and WNT Signaling Pathways in Juvenile Nasopharyngeal Angiofibromas
Source: Biomedicines. 2021 Sep 18;9(9):1258. doi: 10.3390/biomedicines9091258 (PMC8469518; doi:10.3390/biomedicines9091258)
Supplement: Supplementary file 1 [file biomedicines-09-01258-s001.zip]

Archive with 2 entries (2 files):
- biomedicines-1346828-SI.pdf
- Supplementary_Tables_S5-7-microarray_data_Calanca et al. Aug2021.xlsx
