# Supplementary material for: Master Regulators of Epithelial-Mesenchymal Transition and WNT Signaling Pathways in Juvenile Nasopharyngeal Angiofibromas
Source: Biomedicines. 2021 Sep 18;9(9):1258. doi: 10.3390/biomedicines9091258 (PMC8469518; doi:10.3390/biomedicines9091258)
Supplement: Supplementary file 1 [file biomedicines-09-01258-s001.zip › Supplementary_Tables_S5-7-microarray_data_Calanca et al. Aug2021.xlsx]

## Sheet: Supp Tables
Supplementary Tables: Customized microarray platform and dataset used to identify differentially expressed genes in juvenile nasopharyngeal angiofibromas
Containing:
• Table S5 - 2.3K platform
• Table S6 - Normalized expression
• Table S7 - Differentially expressed genes (DEGs)

## Sheet: Table S5-2.3K platform
Available at: https://www.ncbi.nlm.nih.gov/geo/query/acc.cgi?view=data&acc=GPL9692&id=14524&db=GeoDb_blob39
#ID =
#gridRow = Row within array
#gridColumn = Column within array
#spotRow = Row within sub-array
#spotColumn = Column within sub-array
#SPOTID = Sequence
#GeneSymbol = Gene symbol
#SEQ_ACC = Accession Number of sequence spotted
#GB_ACC = GenBank accession number
#ORF =
#SPOT_ID =
ID	gridRow	gridColumn	spotRow	spotColumn	SPOTID	GeneSymbol	SEQ_ACC	GB_ACC	ORF	SPOT_ID
1	1	1	1	1	CONTROL	CONTROL				--CONTROL
2	1	1	1	2	CONTROL	CONTROL				--CONTROL
3	1	1	1	3	34039	EDG3			EDG3
4	1	1	1	4	LGEA-RHSD01-230306-023-B07	FAM83D			FAM83D
5	1	1	1	5	LGEA-RHSD02-270606-026-C09		DA318042	DA318042
6	1	1	1	6	CTC_RHFADT_080705_026_F07_NM_0	BTAF1			BTAF1
7	1	1	1	7	CONTROL	CONTROL				--CONTROL
8	1	1	2	1	CONTROL	CONTROL				--CONTROL
9	1	1	2	2	CONTROL	CONTROL				--CONTROL
10	1	1	2	3	34130	NCAM2			NCAM2
11	1	1	2	4	LGEA-RHID01-080306-013-H04	JTB			JTB
12	1	1	2	5	LGEA-RHID02-260406-016-G12	AB209172			AB209172
13	1	1	2	6	CTC_RHFADT_040805_212_B03_NM_0	THRAP1			THRAP1
14	1	1	2	7	CONTROL	CONTROL				--CONTROL
15	1	1	3	1	RC3-CI0195-011-f10	GAK			GAK
16	1	1	3	2	PM3-HT0907-003-a08	COL1A2			COL1A2
17	1	1	3	3	CM0-TN0032-534-h02	SNX8			SNX8
18	1	1	3	4	CONTROL	CONTROL				--CONTROL
19	1	1	3	5	LGEA-RHID01-270606-016-D02	CSTF1			CSTF1
20	1	1	3	6	CTC_RHFADN_300605_013_B08_NM_0	FOSL1			FOSL1
21	1	1	3	7	CONTROL	CONTROL				--CONTROL
22	1	1	4	1	QV4-CI0155-516-g06	PPP1R9B			PPP1R9B
23	1	1	4	2	MR0-HT0407-016-h05	EDA			EDA
24	1	1	4	3	PM3-FN0058-004-a03	LRP3			LRP3
25	1	1	4	4	34053	HR			HR
26	1	1	4	5	CONTROL	CONTROL				--CONTROL
27	1	1	4	6	CTC_RHFADN_030805_018_E11_NM_0	RPLP0			RPLP0
28	1	1	4	7	CONTROL	CONTROL				--CONTROL
29	1	1	5	1	MR4-KT0047-001-d04	IL1B			IL1B
30	1	1	5	2	QV0-CT0383-268-c08	DFFA			DFFA
31	1	1	5	3	PM0-BN0082-001-h06	HOXB2			HOXB2
32	1	1	5	4	LGEA-RHSD01-060306-022-E08		XM_936529	XM_936529
33	1	1	5	5	LGEA-RHSD02-020506-025-G03		FLJ44796		FLJ44796
34	1	1	5	6	CTC_RHFADT_050705_023_H03_NM_0	TULP3			TULP3
35	1	1	5	7	CONTROL	CONTROL				--CONTROL
36	1	1	6	1	PM3-BT0338-002-d07	HM13			HM13
37	1	1	6	2	QV2-HT0698-296-e12	BLNK			BLNK
38	1	1	6	3	IL3-NT0104-149-E11_1	TWIST1			TWIST1
39	1	1	6	4	LGEA-RHID01-080306-013-C01	GNAS			GNAS
40	1	1	6	5	LGEA-RHID02-250406-015-D09		BQ303893	BQ303893
41	1	1	6	6	CTC_RHFADT_040805_212_A02_NM_0	ACTG1			ACTG1
42	1	1	6	7	CTC_RHFADN_300605_013_G02_NM_0	S100A6			S100A6
43	1	1	7	1	CM1-CI0132-571-g05	TIMP3			TIMP3
44	1	1	7	2	QV4-CI0151-513-h10	FASTK			FASTK
45	1	1	7	3	MR0-NN0087-003-h08		C3orf4		C3orf4
46	1	1	7	4	34141	PPP2R1A			PPP2R1A
47	1	1	7	5	LGEA-RHID01-270606-016-A04	WDR76			WDR76
48	1	1	7	6	CONTROL	CONTROL				--CONTROL
49	1	1	7	7	CTC_RHFADN_030805_019_D08_NM_0		C14orf87		C14orf87
50	1	2	1	1	CONTROL	CONTROL				--CONTROL
51	1	2	1	2	CONTROL	CONTROL				--CONTROL
52	1	2	1	3	34079	PITX2			PITX2
53	1	2	1	4	LGEA-RHSD01-310306-024-F09	RPL23			RPL23
54	1	2	1	5	CONTROL	CONTROL				--CONTROL
55	1	2	1	6	CTC_RHFADT_300605_022_F09_NM_0	EPC2			EPC2
56	1	2	1	7	CONTROL	CONTROL				--CONTROL
57	1	2	2	1	CONTROL	CONTROL				--CONTROL
58	1	2	2	2	CONTROL	CONTROL				--CONTROL
59	1	2	2	3	40047	MYB			MYB
60	1	2	2	4	LGEA-RHID01-230306-014-C05	CANX			CANX
61	1	2	2	5	LGEA-RHSD02-230306-022-G02		AK023601	AK023601
62	1	2	2	6	CTC_RHFADT_040805_213_B02_NM_0	TPM1			TPM1
63	1	2	2	7	CONTROL	CONTROL				--CONTROL
64	1	2	3	1	CM3-FN0071-199-e11	RODH			RODH
65	1	2	3	2	QV0-HT0366-087-c01		LOC116068		LOC116068
66	1	2	3	3	RC5-BT0603-031-B07	SFRS15			SFRS15
67	1	2	3	4	33982	PGR			PGR
68	1	2	3	5	LGEA-RHSD01-060306-022-C06		AA207202	AA207202
69	1	2	3	6	CTC_RHFADN_300605_014_D07_NM_1	MRPL24			MRPL24
70	1	2	3	7	CONTROL	CONTROL				--CONTROL
71	1	2	4	1	QV0-HT0367-114-d05	MARK4			MARK4
72	1	2	4	2	QV0-BN0041-145-c02	GLO1			GLO1
73	1	2	4	3	PM3-LT0032-004-b02	WASPIP			WASPIP
74	1	2	4	4	34088	SEMA6C			SEMA6C
75	1	2	4	5	CONTROL	CONTROL				--CONTROL
76	1	2	4	6	CTC_RHFADN_030805_110_G06_NM_0	SCIRP10			SCIRP10
77	1	2	4	7	CONTROL	CONTROL				--CONTROL
78	1	2	5	1	RC1-BT0609-011-f01	PTRF			PTRF
79	1	2	5	2	QV4-UM0094-152-e12	CCNL2			CCNL2
80	1	2	5	3	MR2-CI0127-009-h05	FRAP1			FRAP1
81	1	2	5	4	LGEA-RHSD01-230306-023-H10					--LGEA-RHSD01-230306-23-H10
82	1	2	5	5	LGEA-RHSD02-270606-026-E06	PLCB4			PLCB4
83	1	2	5	6	CTC_RHFADT_300605_021_G06_NM_0	ANP32E			ANP32E
84	1	2	5	7	CONTROL	CONTROL				--CONTROL
85	1	2	6	1	RC1-LT0009-011-h11	SYP			SYP
86	1	2	6	2	MR3-HT0737-006-e02	MYC			MYC
87	1	2	6	3	34102	BMP7			BMP7
88	1	2	6	4	LGEA-RHID01-230306-014-D10		C1orf27		C1orf27
89	1	2	6	5	LGEA-RHSD02-130306-021-H11		AI546885	AI546885
90	1	2	6	6	CTC_RHFADT_040805_212_F08_NM_0	HNRPF			HNRPF
91	1	2	6	7	CTC_RHFADT_030805_028_G01_NM_0	CCT5			CCT5
92	1	2	7	1	RC3-CI0043-024-a10	CTNNBIP1			CTNNBIP1
93	1	2	7	2	QV1-BT0680-155-h05	NFATC3			NFATC3
94	1	2	7	3	MR3-NN0218-008-b07	ATP9A			ATP9A
95	1	2	7	4	34134	FRZB			FRZB
96	1	2	7	5	LGEA-RHID01-270606-016-F12	SRPK1			SRPK1
97	1	2	7	6	CONTROL	CONTROL				--CONTROL
98	1	2	7	7	CTC_RHFADN_030805_111_H05_NM_0	LTA4H			LTA4H
99	1	3	1	1	CONTROL	CONTROL				--CONTROL
100	1	3	1	2	CONTROL	CONTROL				--CONTROL
101	1	3	1	3	34101	PPP2R2B			PPP2R2B
102	1	3	1	4	LGEA-RHSD01-310306-025-H02	AOF2			AOF2
103	1	3	1	5	CONTROL	CONTROL				--CONTROL
104	1	3	1	6	CTC_RHFADT_300605_024_G08_NM_0	RNP24			RNP24
105	1	3	1	7	CONTROL	CONTROL				--CONTROL
106	1	3	2	1	CONTROL	CONTROL				--CONTROL
107	1	3	2	2	CONTROL	CONTROL				--CONTROL
108	1	3	2	3	40074	SNAI1			SNAI1
109	1	3	2	4	LGEA-RHID01-300306-015-A04	SAR1A			SAR1A
110	1	3	2	5	LGEA-RHSD02-120406-023-D11		BX089752	BX089752
111	1	3	2	6	CTC_RHFADT_040805_213_H07_NM_0	ZBTB4			ZBTB4
112	1	3	2	7	CONTROL	CONTROL				--CONTROL
113	1	3	3	1	CM1-CT0605-652-d02	ITPR2			ITPR2
114	1	3	3	2	RC0-CS0046-023-d01	INPPL1			INPPL1
115	1	3	3	3	MR3-NN0215-009-a04	GDAP1			GDAP1
116	1	3	3	4	40009	BRCA2			BRCA2
117	1	3	3	5	LGEA-RHSD01-180406-026-C09	IGF1			IGF1
118	1	3	3	6	CTC_RHFADT_040805_211_E05_NM_0	NDUFA4			NDUFA4
119	1	3	3	7	CONTROL	CONTROL				--CONTROL
120	1	3	4	1	CM0-LT0069-157-e01	CALD1			CALD1
121	1	3	4	2	QV3-GN0335-541-e12	ACAS2L			ACAS2L
122	1	3	4	3	MR0-MT0124-202-h11		13CDNA73			--MR0-MT124-202-H11
123	1	3	4	4	34108	NID2			NID2
124	1	3	4	5	CONTROL	CONTROL				--CONTROL
125	1	3	4	6	CONTROL	CONTROL				--CONTROL
126	1	3	4	7	CONTROL	CONTROL				--CONTROL
127	1	3	5	1	QV4-CT0363-099-g12	NFATC4			NFATC4
128	1	3	5	2	MR1-BT0405-001-g03	ID3			ID3
129	1	3	5	3	PM0-HT0225-001-a01	TIMP1			TIMP1
130	1	3	5	4	LGEA-RHSD01-310306-025-C02	DST			DST
131	1	3	5	5	CONTROL	CONTROL				--CONTROL
132	1	3	5	6	CTC_RHFADT_300605_024_C01_NM_0	RPL32			RPL32
133	1	3	5	7	CONTROL	CONTROL				--CONTROL
134	1	3	6	1	RC2-BN0243-012-f12	HIPK1			HIPK1
135	1	3	6	2	QV2-BT0635-162-c08	ASCC3			ASCC3
136	1	3	6	3	40000	SALL3			SALL3
137	1	3	6	4	LGEA-RHID01-230306-014-B10	LASS6			LASS6
138	1	3	6	5	LGEA-RHSD02-120406-023-C05		BM932001	BM932001
139	1	3	6	6	CTC_RHFADT_040805_213_D05_NM_0	IFIT5			IFIT5
140	1	3	6	7	CTC_RHFADT_040805_213_B05_NM_0	SEC61G			SEC61G
141	1	3	7	1	RC0-AN0060-021-b04	PTPNS1			PTPNS1
142	1	3	7	2	PM2-TN0119-006-f09	CREBBP			CREBBP
143	1	3	7	3	MR1-GN0173-009-c11	PCDH11X			PCDH11X
144	1	3	7	4	CONTROL	CONTROL				--CONTROL
145	1	3	7	5	LGEA-RHSD01-230306-023-H04	SEC63			SEC63
146	1	3	7	6	CONTROL	CONTROL				--CONTROL
147	1	3	7	7	CTC_RHFADN_030805_114_E05_NM_0	ATP1A1			ATP1A1
148	1	4	1	1	CONTROL	CONTROL				--CONTROL
149	1	4	1	2	CONTROL	CONTROL				--CONTROL
150	1	4	1	3	34093	TNFRSF8			TNFRSF8
151	1	4	1	4	LGEA-RHSD01-180406-026-D12	PPP4R1			PPP4R1
152	1	4	1	5	CONTROL	CONTROL				--CONTROL
153	1	4	1	6	CTC_RHFADT_300605_025_H03_NM_2	MTMR2			MTMR2
154	1	4	1	7	CONTROL	CONTROL				--CONTROL
155	1	4	2	1	CONTROL	CONTROL				--CONTROL
156	1	4	2	2	CONTROL	CONTROL				--CONTROL
157	1	4	2	3	LGEA-RHSD02-270606-026-F01	RGC32			RGC32
158	1	4	2	4	LGEA-RHSD01-060306-022-H05	HLA-B			HLA-B
159	1	4	2	5	LGEA-RHSD02-020506-025-D02		LOC653188		LOC653188
160	1	4	2	6	CTC_RHFADT_050705_023_B01_NM_1	PPFIA1			PPFIA1
161	1	4	2	7	CONTROL	CONTROL				--CONTROL
162	1	4	3	1	RC0-FN0140-023-h10	THBS3			THBS3
163	1	4	3	2	MR2-CI0128-001-f06	UBE2A			UBE2A
164	1	4	3	3	RC5-NN1066-023-C06	SYN1			SYN1
165	1	4	3	4	LGEA-RHSD01-310306-024-B06	ARFGEF1			ARFGEF1
166	1	4	3	5	LGEA-RHID02-070406-014-B06		AK023481	AK023481
167	1	4	3	6	CTC_RHFADT_050705_023_B07_NM_0	SLC25A5			SLC25A5
168	1	4	3	7	CONTROL	CONTROL				--CONTROL
169	1	4	4	1	QV4-ST0212-075-b02	CDV1			CDV1
170	1	4	4	2	RC0-CT0380-035-f02	PRKAB1			PRKAB1
171	1	4	4	3	MR2-UM0025-103-a05	INPP5D			INPP5D
172	1	4	4	4	34126	ITGA5			ITGA5
173	1	4	4	5	CONTROL	CONTROL				--CONTROL
174	1	4	4	6	CTC_RHFADN_150705_015_C10_NM_0	SF3B3			SF3B3
175	1	4	4	7	CONTROL	CONTROL				--CONTROL
176	1	4	5	1	MR2-CT0257-021-d11	RAC2			RAC2
177	1	4	5	2	MR0-HT0165-004-c03	WIF1			WIF1
178	1	4	5	3	MR1-GN0173-011-c08	GH2			GH2
179	1	4	5	4	LGEA-RHSD01-180406-026-A05	BBS4			BBS4
180	1	4	5	5	CONTROL	CONTROL				--CONTROL
181	1	4	5	6	CTC_RHFADT_300605_025_D01_NM_0	POLR2C			POLR2C
182	1	4	5	7	CONTROL	CONTROL				--CONTROL
183	1	4	6	1	CM0-NN0005-287-g07	PPP3CA			PPP3CA
184	1	4	6	2	MR0-HT0559-022-f11	PNPT1			PNPT1
185	1	4	6	3	40051	NUDT6			NUDT6
186	1	4	6	4	LGEA-RHSD01-060306-022-F05	TATDN1			TATDN1
187	1	4	6	5	LGEA-RHSD02-280406-024-D01		BF678333	BF678333
188	1	4	6	6	CTC_RHFADT_040805_214_E09_NM_1	CKLFSF8			CKLFSF8
189	1	4	6	7	CTC_RHFADT_050705_023_G10_AL83					--CTC_RHFADT_050705_023_G10_AL83
190	1	4	7	1	RC1-FT0131-011-f12	THRAP1			THRAP1
191	1	4	7	2	IL3-CT0219-023-G02	HOXA13			HOXA13
192	1	4	7	3	MR1-ST0206-020-c10	NDRG1			NDRG1
193	1	4	7	4	12284	MAPK8			MAPK8
194	1	4	7	5	LGEA-RHID02-130306-011-C12		NM_005463	NM_005463
195	1	4	7	6	CONTROL	CONTROL				--CONTROL
196	1	4	7	7	CTC_RHFADN_150705_015_G05_NM_0	GNAS			GNAS
197	2	1	1	1	CONTROL	CONTROL				--CONTROL
198	2	1	1	2	CONTROL	CONTROL				--CONTROL
199	2	1	1	3	13278	THRA			THRA
200	2	1	1	4	3062	TRAP100			TRAP100
201	2	1	1	5	LGEA-RHID02-260406-016-F07		KIAA1598		KIAA1598
202	2	1	1	6	CTC_RHFADN_030805_113_E01_NM_0	CCT2			CCT2
203	2	1	1	7	CONTROL	CONTROL				--CONTROL
204	2	1	2	1	CONTROL	CONTROL				--CONTROL
205	2	1	2	2	CONTROL	CONTROL				--CONTROL
206	2	1	2	3	MR0-NN0087-007-e12	CDC2L1			CDC2L1
207	2	1	2	4	CONTROL	CONTROL				--CONTROL
208	2	1	2	5	LGEA-RHID02-070406-014-F06	GSTM3			GSTM3
209	2	1	2	6	CTC_RHFADN_030805_017_F12_NM_0	G22P1			G22P1
210	2	1	2	7	CONTROL	CONTROL				--CONTROL
211	2	1	3	1	CM3-ET0041-218-f02	MAN2A1			MAN2A1
212	2	1	3	2	CM0-AN0007-515-h10	MGA			MGA
213	2	1	3	3	RC0-AN0041-031-e05	PLAUR			PLAUR
214	2	1	3	4	19895	RELN			RELN
215	2	1	3	5	LGEA-RHID02-130306-011-B02	PAIP2			PAIP2
216	2	1	3	6	CTC_RHFADT_030805_210_A11_NM_0	CLTC			CLTC
217	2	1	3	7	CONTROL	CONTROL				--CONTROL
218	2	1	4	1	RC1-GN0073-022-h11	ADORA2B			ADORA2B
219	2	1	4	2	QV1-KT0023-480-b06	INPP4A			INPP4A
220	2	1	4	3	QV3-NT0216-499-e10	NNAT			NNAT
221	2	1	4	4	CONTROL	CONTROL				--CONTROL
222	2	1	4	5	LGEA-RHSD02-230306-022-F07	NCOA7			NCOA7
223	2	1	4	6	CTC_RHFADN_150705_015_E06_NM_0	SFN			SFN
224	2	1	4	7	CONTROL	CONTROL				--CONTROL
225	2	1	5	1	CM1-HB0002-639-g10	CDON			CDON
226	2	1	5	2	CM0-GN0163-633-c06	BFAR			BFAR
227	2	1	5	3	QV3-LT0048-109-f03	MMP9			MMP9
228	2	1	5	4	CONTROL	CONTROL				--CONTROL
229	2	1	5	5	LGEA-RHID02-260406-016-A06	BAG3			BAG3
230	2	1	5	6	CTC_RHFADN_030805_112_F05_CX76					--CTC_RHFADN_030805_112_F05_CX76
231	2	1	5	7	CONTROL	CONTROL				--CONTROL
232	2	1	6	1	RC0-BT0812-035-h07	ADAM17			ADAM17
233	2	1	6	2	PM0-BT0340-004-b08	RYK			RYK
234	2	1	6	3	MR4-KT0047-001-a03	PIP5K1C			PIP5K1C
235	2	1	6	4	34036	DSCR1L2			DSCR1L2
236	2	1	6	5	LGEA-RHID02-070406-014-A07	PITPNA			PITPNA
237	2	1	6	6	CTC_RHFADN_030805_017_D09_NM_0		LOC387680		LOC387680
238	2	1	6	7	CTC_RHFADT_030805_210_F05_NM_0	SMC1L1			SMC1L1
239	2	1	7	1	RC2-ET0023-014-d01	PDGFA			PDGFA
240	2	1	7	2	CM0-FN0043-389-c11	CSNK1E			CSNK1E
241	2	1	7	3	QV2-NT0048-370-h07	MED28			MED28
242	2	1	7	4	14189	MBP			MBP
243	2	1	7	5	LGEA-RHSD01-180406-026-F11		XM_936381	XM_936381
244	2	1	7	6	LGEA-RHSD02-120406-023-A04	PGM5P2			PGM5P2
245	2	1	7	7	CTC_RHFADN_300605_012_C05_NM_0	CSPG6			CSPG6
246	2	2	1	1	CONTROL	CONTROL				--CONTROL
247	2	2	1	2	CONTROL	CONTROL				--CONTROL
248	2	2	1	3	16973	IGFBP4			IGFBP4
249	2	2	1	4	29793	IGFBP3			IGFBP3
250	2	2	1	5	LGEA-RHID02-260406-016-B11	CDK5RAP3			CDK5RAP3
251	2	2	1	6	CTC_RHFADN_030805_114_E09_NM_0	SRPR			SRPR
252	2	2	1	7	CONTROL	CONTROL				--CONTROL
253	2	2	2	1	CONTROL	CONTROL				--CONTROL
254	2	2	2	2	CONTROL	CONTROL				--CONTROL
255	2	2	2	3	RC3-NN0070-021-f02		LOC92154		LOC92154
256	2	2	2	4	16793	DIO1			DIO1
257	2	2	2	5	LGEA-RHID02-090506-017-D10	ITPR1			ITPR1
258	2	2	2	6	CTC_RHFADN_030805_018_F04_NM_0	TOMM22			TOMM22
259	2	2	2	7	CONTROL	CONTROL				--CONTROL
260	2	2	3	1	QV2-HT0540-362-c03	CDC2L5			CDC2L5
261	2	2	3	2	QV3-HT0543-138-f11	CRABP1			CRABP1
262	2	2	3	3	QV2-HT0576-236-c10	RXRG			RXRG
263	2	2	3	4	33959	SPATA11			SPATA11
264	2	2	3	5	LGEA-RHID02-210306-012-G10	ENTPD5			ENTPD5
265	2	2	3	6	CTC_RHFADT_040805_211_A05_NM_0	CXCR4			CXCR4
266	2	2	3	7	CONTROL	CONTROL				--CONTROL
267	2	2	4	1	CM2-NN0032-142-c04	CDH13			CDH13
268	2	2	4	2	RC0-FN0140-021-d06	CD5			CD5
269	2	2	4	3	CM0-CI0057-588-g03	DVL1			DVL1
270	2	2	4	4	CONTROL	CONTROL				--CONTROL
271	2	2	4	5	LGEA-RHSD02-280406-024-A12	EPHX2			EPHX2
272	2	2	4	6	CTC_RHFADN_300605_013_C02_NM_0	GNB1			GNB1
273	2	2	4	7	CONTROL	CONTROL				--CONTROL
274	2	2	5	1	QV1-BN0395-433-a06	SPAG9			SPAG9
275	2	2	5	2	CM1-NN0214-515-g01	TBP			TBP
276	2	2	5	3	RC5-BN0282-031-F07	DOCK9			DOCK9
277	2	2	5	4	16694	L1CAM			L1CAM
278	2	2	5	5	LGEA-RHID02-260406-016-F04	TAPBP			TAPBP
279	2	2	5	6	CTC_RHFADN_030805_113_G06_NM_0	VPS33B			VPS33B
280	2	2	5	7	CONTROL	CONTROL				--CONTROL
281	2	2	6	1	QV1-FT0203-449-d09	MB			MB
282	2	2	6	2	PM2-OT0014-001-a05	XPR1			XPR1
283	2	2	6	3	MR3-HN0152-006-e06_1	PLCG1			PLCG1
284	2	2	6	4	33985	RAI1			RAI1
285	2	2	6	5	LGEA-RHID02-070406-014-F10	FTH1			FTH1
286	2	2	6	6	CTC_RHFADN_030805_018_A11_NM_0		FLJ23091		FLJ23091
287	2	2	6	7	CTC_RHFADT_080705_026_G09_NM_0	HSPB1			HSPB1
288	2	2	7	1	CM3-HT0194-038-f06	CYBASC3			CYBASC3
289	2	2	7	2	MR4-ET0138-009-d03	NOTCH3			NOTCH3
290	2	2	7	3	QV2-HT0698-263-c06	TIAM1			TIAM1
291	2	2	7	4	33982	PGR			PGR
292	2	2	7	5	LGEA-RHID02-210306-012-A08	ZNF281			ZNF281
293	2	2	7	6	LGEA-RHSD02-280406-024-G08	BRD8			BRD8
294	2	2	7	7	CTC_RHFADN_300605_013_H06_NM_0	RUVBL2			RUVBL2
295	2	3	1	1	CONTROL	CONTROL				--CONTROL
296	2	3	1	2	CONTROL	CONTROL				--CONTROL
297	2	3	1	3	20122	ADORA2A			ADORA2A
298	2	3	1	4	33961	DKK3			DKK3
299	2	3	1	5	LGEA-RHID02-090506-017-D11	TLOC1			TLOC1
300	2	3	1	6	CTC_RHFADN_040805_016_C04_NM_0	E2F1			E2F1
301	2	3	1	7	CONTROL	CONTROL				--CONTROL
302	2	3	2	1	CONTROL	CONTROL				--CONTROL
303	2	3	2	2	CONTROL	CONTROL				--CONTROL
304	2	3	2	3	RC1-CT0161-001-G01	CSNK1A1			CSNK1A1
305	2	3	2	4	33976	PTPN5			PTPN5
306	2	3	2	5	LGEA-RHID02-250406-015-F03	IWS1			IWS1
307	2	3	2	6	CTC_RHFADN_030805_110_D02_NM_0	ACIN1			ACIN1
308	2	3	2	7	CONTROL	CONTROL				--CONTROL
309	2	3	3	1	CM1-CT0605-656-b02		FLJ10159		FLJ10159
310	2	3	3	2	MR0-NN1120-102-e07	DRP2			DRP2
311	2	3	3	3	PM0-CI0046-001-A07	PCNA			PCNA
312	2	3	3	4	CONTROL	CONTROL				--CONTROL
313	2	3	3	5	LGEA-RHID02-210306-012-H10	B3GNT1			B3GNT1
314	2	3	3	6	CTC_RHFADT_300605_024_C10_NM_0	RPL28			RPL28
315	2	3	3	7	CONTROL	CONTROL				--CONTROL
316	2	3	4	1	RC5-PT0007-031-A07					--RC5-PT7-31-A7
317	2	3	4	2	MR1-UM0063-002-b08	HOXD9			HOXD9
318	2	3	4	3	PM3-BT0343-001-h07	SYT13			SYT13
319	2	3	4	4	33931	PBXIP1			PBXIP1
320	2	3	4	5	LGEA-RHSD02-020506-025-G07	FAM38B			FAM38B
321	2	3	4	6	CTC_RHFADN_300605_014_G11_NM_0	CCT3			CCT3
322	2	3	4	7	CONTROL	CONTROL				--CONTROL
323	2	3	5	1	QV1-UM0104-355-g03	PPP3CA			PPP3CA
324	2	3	5	2	IL3-CT0214-052-H06	FZD4			FZD4
325	2	3	5	3	QV2-NN0045-354-b08	TRA2A			TRA2A
326	2	3	5	4	33919	OXTR			OXTR
327	2	3	5	5	LGEA-RHID02-090506-017-C03	TNFAIP3			TNFAIP3
328	2	3	5	6	CTC_RHFADN_030805_115_B12_NM_1	TMSL3			TMSL3
329	2	3	5	7	CONTROL	CONTROL				--CONTROL
330	2	3	6	1	MR2-UM0061-106-f02	KRT17			KRT17
331	2	3	6	2	MR0-FT0175-203-h05	PAPOLA			PAPOLA
332	2	3	6	3	MR0-HT0407-017-f01	ITGA2			ITGA2
333	2	3	6	4	33908	NR0B2			NR0B2
334	2	3	6	5	LGEA-RHID02-090506-017-H08	RAB13			RAB13
335	2	3	6	6	CTC_RHFADN_030805_019_F02_NM_0	ADSL			ADSL
336	2	3	6	7	CTC_RHFADT_300605_024_F02_NM_0	IFITM3			IFITM3
337	2	3	7	1	CM3-DT0004-090-f07	IGF2			IGF2
338	2	3	7	2	PM3-TN0182-001-a07	CHD4			CHD4
339	2	3	7	3	MR3-HB0013-002-g06	TG			TG
340	2	3	7	4	33978	OMG			OMG
341	2	3	7	5	LGEA-RHID02-210306-012-F07	MBNL1			MBNL1
342	2	3	7	6	LGEA-RHID01-201205-012-A02	HSMPP8			HSMPP8
343	2	3	7	7	CTC_RHFADT_030805_027_C11_NM_0	SFXN1			SFXN1
344	2	4	1	1	CONTROL	CONTROL				--CONTROL
345	2	4	1	2	CONTROL	CONTROL				--CONTROL
346	2	4	1	3	788	RARB			RARB
347	2	4	1	4	40097	WNT7A			WNT7A
348	2	4	1	5	LGEA-RHSD02-130306-021-E05	CASC4			CASC4
349	2	4	1	6	CTC_RHFADN_040805_016_H06_NM_0	SERPINB6			SERPINB6
350	2	4	1	7	CONTROL	CONTROL				--CONTROL
351	2	4	2	1	CONTROL	CONTROL				--CONTROL
352	2	4	2	2	CONTROL	CONTROL				--CONTROL
353	2	4	2	3	MR1-SN0033-002-h07	MUC5AC			MUC5AC
354	2	4	2	4	40078	SP8			SP8
355	2	4	2	5	LGEA-RHID02-250406-015-C06		LOC653559		LOC653559
356	2	4	2	6	CTC_RHFADN_030805_111_G04_NM_0	FARSLA			FARSLA
357	2	4	2	7	CONTROL	CONTROL				--CONTROL
358	2	4	3	1	RC0-BT0813-021-d01	GATA3			GATA3
359	2	4	3	2	PM3-PT0039-001-d07	NKD2			NKD2
360	2	4	3	3	CM0-FN0040-369-c05	ARHGEF9			ARHGEF9
361	2	4	3	4	33912	NEUROD2			NEUROD2
362	2	4	3	5	LGEA-RHID02-310306-013-H10	CHMP4A			CHMP4A
363	2	4	3	6	CTC_RHFADT_300605_025_H10_NM_0	PREP			PREP
364	2	4	3	7	CONTROL	CONTROL				--CONTROL
365	2	4	4	1	RC3-CI0195-021-d07	GPATC1			GPATC1
366	2	4	4	2	PM0-KT0041-004-g07_1	CCNB2			CCNB2
367	2	4	4	3	QV3-ET0063-271-a11	KRT15			KRT15
368	2	4	4	4	11798	ALDH1A2			ALDH1A2
369	2	4	4	5	LGEA-RHID01-080306-013-F12	APC			APC
370	2	4	4	6	CTC_RHFADT_030805_027_H05_NM_0	YWHAH			YWHAH
371	2	4	4	7	CONTROL	CONTROL				--CONTROL
372	2	4	5	1	QV3-BT0537-070-f04	L3MBTL2			L3MBTL2
373	2	4	5	2	MR0-HT0164-009-f05	PRKY			PRKY
374	2	4	5	3	MR3-SN0036-011-f08	COL9A2			COL9A2
375	2	4	5	4	34006	ADAM22			ADAM22
376	2	4	5	5	LGEA-RHID02-090506-017-G09	CTGF			CTGF
377	2	4	5	6	CTC_RHFADN_040805_016_F02_NM_0	EIF2B5			EIF2B5
378	2	4	5	7	CONTROL	CONTROL				--CONTROL
379	2	4	6	1	QV1-FT0201-469-b07	RAB6IP2			RAB6IP2
380	2	4	6	2	CM3-NT0005-153-c11	SBNO1			SBNO1
381	2	4	6	3	MR2-MT0126-003-h01	REL			REL
382	2	4	6	4	40039	KIF4A			KIF4A
383	2	4	6	5	LGEA-RHID02-250406-015-E04	SRP9			SRP9
384	2	4	6	6	CTC_RHFADN_030805_111_D05_NM_0	LTB4DH			LTB4DH
385	2	4	6	7	CONTROL	CONTROL				--CONTROL
386	2	4	7	1	RC0-GN0090-021-h02	KIF2			KIF2
387	2	4	7	2	MR2-EN0094-002-f05	HERPUD1			HERPUD1
388	2	4	7	3	CM0-HT0247-079-c09	CTSB			CTSB
389	2	4	7	4	CONTROL	CONTROL				--CONTROL
390	2	4	7	5	LGEA-RHID02-310306-013-B08	SKP1A			SKP1A
391	2	4	7	6	LGEA-RHID01-230306-014-H01		AI925925	AI925925
392	2	4	7	7	CTC_RHFADT_030805_028_H07_NM_0	TNRC15			TNRC15
393	3	1	1	1	CONTROL	CONTROL				--CONTROL
394	3	1	1	2	CONTROL	CONTROL				--CONTROL
395	3	1	1	3	34038	DYRK3			DYRK3
396	3	1	1	4	LGEA-RHSD01-230306-023-E08	TRIP12			TRIP12
397	3	1	1	5	LGEA-RHSD02-270606-026-C02	TFF1			TFF1
398	3	1	1	6	CTC_RHFADT_080705_026_F01_NM_0	ARHGDIB			ARHGDIB
399	3	1	1	7	CONTROL	CONTROL				--CONTROL
400	3	1	2	1	CONTROL	CONTROL				--CONTROL
401	3	1	2	2	CONTROL	CONTROL				--CONTROL
402	3	1	2	3	34073	PCTK2			PCTK2
403	3	1	2	4	LGEA-RHID01-080306-013-H09	IFI6			IFI6
404	3	1	2	5	LGEA-RHID02-260406-016-E08		U66589	U66589
405	3	1	2	6	CTC_RHFADT_040805_212_B02_NM_0	SNX19			SNX19
406	3	1	2	7	CONTROL	CONTROL				--CONTROL
407	3	1	3	1	QV1-CI0170-463-g07		KIAA0792		KIAA0792
408	3	1	3	2	MR1-HT1064-008-h10	SNAI2			SNAI2
409	3	1	3	3	RC0-HT0771-021-f11	MARK3			MARK3
410	3	1	3	4	34149	PORCN			PORCN
411	3	1	3	5	LGEA-RHID01-270606-016-C11	PRKCBP1			PRKCBP1
412	3	1	3	6	CTC_RHFADN_300605_013_B06_NM_0	ENO1			ENO1
413	3	1	3	7	CONTROL	CONTROL				--CONTROL
414	3	1	4	1	QV0-NN1140-438-h10	ARRB1			ARRB1
415	3	1	4	2	QV1-BT0630-086-d05	SRP68			SRP68
416	3	1	4	3	RC1-IT0012-021-h07	NCOR2			NCOR2
417	3	1	4	4	34052	HOXB5			HOXB5
418	3	1	4	5	CONTROL	CONTROL				--CONTROL
419	3	1	4	6	CTC_RHFADN_030805_018_E10_NM_0	RPS5			RPS5
420	3	1	4	7	CONTROL	CONTROL				--CONTROL
421	3	1	5	1	MR4-KT0047-001-d10	HDGF			HDGF
422	3	1	5	2	QV0-NN1021-314-f11	CAMTA1			CAMTA1
423	3	1	5	3	MR4-TN0111-201-e07		DC-UbP			DC-UbP
424	3	1	5	4	LGEA-RHSD01-060306-022-E04	RPL34			RPL34
425	3	1	5	5	LGEA-RHSD02-020506-025-F12	AL833615			AL833615
426	3	1	5	6	CTC_RHFADT_050705_023_G11_XM_0	MGA			MGA
427	3	1	5	7	CONTROL	CONTROL				--CONTROL
428	3	1	6	1	RC0-FN0081-031-d09	CNAP1			CNAP1
429	3	1	6	2	QV2-HT0698-296-b02	TRAP1			TRAP1
430	3	1	6	3	QV4-BT0407-122-d09	FAS			FAS
431	3	1	6	4	LGEA-RHID01-080306-013-B12	RAB22A			RAB22A
432	3	1	6	5	LGEA-RHID02-250406-015-C05	CFB			CFB
433	3	1	6	6	CTC_RHFADT_040805_211_F10_NM_0	ATP5B			ATP5B
434	3	1	6	7	CTC_RHFADN_300605_013_G01_NM_0	PHB2			PHB2
435	3	1	7	1	QV2-NN1195-465-f05	NR1D1			NR1D1
436	3	1	7	2	PM2-DT0042-003-g03	PTK2			PTK2
437	3	1	7	3	MR0-GN0026-001-h05	PROM1			PROM1
438	3	1	7	4	34140	COL5A1			COL5A1
439	3	1	7	5	LGEA-RHID01-270606-016-A01	HAGH			HAGH
440	3	1	7	6	CONTROL	CONTROL				--CONTROL
441	3	1	7	7	CTC_RHFADN_030805_019_C11_NM_0	GAPD			GAPD
442	3	2	1	1	CONTROL	CONTROL				--CONTROL
443	3	2	1	2	CONTROL	CONTROL				--CONTROL
444	3	2	1	3	34078	PIP5K3			PIP5K3
445	3	2	1	4	LGEA-RHSD01-310306-024-D05	PPIA			PPIA
446	3	2	1	5	CONTROL	CONTROL				--CONTROL
447	3	2	1	6	CTC_RHFADT_300605_022_D10_NM_0	RPL30			RPL30
448	3	2	1	7	CONTROL	CONTROL				--CONTROL
449	3	2	2	1	CONTROL	CONTROL				--CONTROL
450	3	2	2	2	CONTROL	CONTROL				--CONTROL
451	3	2	2	3	40003	ADAR			ADAR
452	3	2	2	4	LGEA-RHID01-230306-014-F03	SLC12A2			SLC12A2
453	3	2	2	5	LGEA-RHSD02-230306-022-E09		AI908823	AI908823
454	3	2	2	6	CTC_RHFADT_040805_213_A03_NM_0	GORASP1			GORASP1
455	3	2	2	7	CONTROL	CONTROL				--CONTROL
456	3	2	3	1	MR4-EN0074-002-f01	TBC1D17			TBC1D17
457	3	2	3	2	PM3-NN1174-016-b08	PIP5K1A			PIP5K1A
458	3	2	3	3	MR0-ET0107-002-b08	CDH1			CDH1
459	3	2	3	4	34061	MLANA			MLANA
460	3	2	3	5	LGEA-RHSD01-060306-022-B08		CN484301	CN484301
461	3	2	3	6	CTC_RHFADN_300605_014_D06_NM_0	AP2M1			AP2M1
462	3	2	3	7	CONTROL	CONTROL				--CONTROL
463	3	2	4	1	QV2-NN0045-577-d01	PRKCB1			PRKCB1
464	3	2	4	2	RC5-CT0599-021-A11	CTNNB1			CTNNB1
465	3	2	4	3	MR1-RT0041-002-f09	ASPM			ASPM
466	3	2	4	4	34086	PTCH			PTCH
467	3	2	4	5	CONTROL	CONTROL				--CONTROL
468	3	2	4	6	CTC_RHFADN_030805_110_E04_NM_0	CRSP8			CRSP8
469	3	2	4	7	CONTROL	CONTROL				--CONTROL
470	3	2	5	1	QV0-ET0149-464-c07		KIAA0870		KIAA0870
471	3	2	5	2	MR1-HT1183-001-e03	THRAP4			THRAP4
472	3	2	5	3	MR2-CI0128-012-a03					--MR2-CI128-12-A3
473	3	2	5	4	LGEA-RHSD01-230306-023-H12	OGFRL1			OGFRL1
474	3	2	5	5	LGEA-RHSD02-270606-026-D10	HLXB9			HLXB9
475	3	2	5	6	CTC_RHFADT_300605_021_F01_NM_0	ANXA2			ANXA2
476	3	2	5	7	CONTROL	CONTROL				--CONTROL
477	3	2	6	1	RC0-NT0155-031-g04		FLJ10700		FLJ10700
478	3	2	6	2	QV4-NT0247-563-f10	ADIPOR1			ADIPOR1
479	3	2	6	3	34033	DLL3			DLL3
480	3	2	6	4	LGEA-RHID01-230306-014-E07	PRKD2			PRKD2
481	3	2	6	5	LGEA-RHSD02-130306-021-H07	T09065			T09065
482	3	2	6	6	CTC_RHFADT_040805_212_F01_NM_1	FER1L3			FER1L3
483	3	2	6	7	CTC_RHFADT_030805_027_H12_NM_0	GRN			GRN
484	3	2	7	1	MR0-HT0078-007-h11	VEGF			VEGF
485	3	2	7	2	RC1-HT0268-014-f12	COL1A1			COL1A1
486	3	2	7	3	PM3-LT0032-008-c11	CUL1			CUL1
487	3	2	7	4	34085	PRL			PRL
488	3	2	7	5	LGEA-RHID01-270606-016-F11	WDR61			WDR61
489	3	2	7	6	CONTROL	CONTROL				--CONTROL
490	3	2	7	7	CTC_RHFADN_030805_111_G07_NM_0	CFL1			CFL1
491	3	3	1	1	CONTROL	CONTROL				--CONTROL
492	3	3	1	2	CONTROL	CONTROL				--CONTROL
493	3	3	1	3	34100	PPP2R2A			PPP2R2A
494	3	3	1	4	LGEA-RHSD01-310306-025-G05	CHI3L1			CHI3L1
495	3	3	1	5	CONTROL	CONTROL				--CONTROL
496	3	3	1	6	CTC_RHFADT_300605_024_F07_NM_0		C9orf78		C9orf78
497	3	3	1	7	CONTROL	CONTROL				--CONTROL
498	3	3	2	1	CONTROL	CONTROL				--CONTROL
499	3	3	2	2	CONTROL	CONTROL				--CONTROL
500	3	3	2	3	34065	MYOZ1			MYOZ1
501	3	3	2	4	LGEA-RHID01-300306-015-A06	PHB2			PHB2
502	3	3	2	5	LGEA-RHSD02-120406-023-D07		BX649033	BX649033
503	3	3	2	6	CTC_RHFADT_040805_213_G12_NM_0	STIP1			STIP1
504	3	3	2	7	CONTROL	CONTROL				--CONTROL
505	3	3	3	1	MR4-TN0114-204-f11	PARP1			PARP1
506	3	3	3	2	MR2-NN1111-008-e07	LRP1			LRP1
507	3	3	3	3	MR3-HN0066-003-b02	FKBP8			FKBP8
508	3	3	3	4	34153	DKK4			DKK4
509	3	3	3	5	LGEA-RHSD01-180406-026-C06		BE122677	BE122677
510	3	3	3	6	CTC_RHFADT_040805_211_A10_NM_0	EGLN3			EGLN3
511	3	3	3	7	CONTROL	CONTROL				--CONTROL
512	3	3	4	1	IL3-CT0219-030-C12	NOX1			NOX1
513	3	3	4	2	QV3-ET0171-494-e08	PIK3CD			PIK3CD
514	3	3	4	3	MR3-OT0007-207-d03		C14orf120		C14orf120
515	3	3	4	4	34107	SMAD4			SMAD4
516	3	3	4	5	CONTROL	CONTROL				--CONTROL
517	3	3	4	6	CTC_RHFADN_030805_112_B07_NM_0	COPS7A			COPS7A
518	3	3	4	7	CONTROL	CONTROL				--CONTROL
519	3	3	5	1	QV4-CT0363-099-a06	CCND1			CCND1
520	3	3	5	2	QV3-GN0058-329-e02	MAN1A2			MAN1A2
521	3	3	5	3	MR2-CI0128-009-h09	FOSL2			FOSL2
522	3	3	5	4	LGEA-RHSD01-310306-025-C04	XRN2			XRN2
523	3	3	5	5	CONTROL	CONTROL				--CONTROL
524	3	3	5	6	CTC_RHFADT_300605_024_B10_AW10					--CTC_RHFADT_300605_024_B10_AW10
525	3	3	5	7	CONTROL	CONTROL				--CONTROL
526	3	3	6	1	MR2-ST0130-001-h09	SERPING1			SERPING1
527	3	3	6	2	MR3-UT0050-007-g04	HIVEP2			HIVEP2
528	3	3	6	3	40049	NODAL			NODAL
529	3	3	6	4	LGEA-RHID01-230306-014-B06					--LGEA-RHID01-230306-14-#REF!
530	3	3	6	5	LGEA-RHSD02-120406-023-B09		AW151986	AW151986
531	3	3	6	6	CTC_RHFADT_040805_213_C11_BC02					--CTC_RHFADT_040805_213_C11_BC02
532	3	3	6	7	CTC_RHFADT_040805_212_H05_NM_0	RPL19			RPL19
533	3	3	7	1	QV1-FT0202-465-b11	KLK3			KLK3
534	3	3	7	2	RC3-BT0333-118-e02	BCL2L1			BCL2L1
535	3	3	7	3	PM3-HT0909-014-b03	GTF3C3			GTF3C3
536	3	3	7	4	CONTROL	CONTROL				--CONTROL
537	3	3	7	5	LGEA-RHSD01-230306-023-D12		CA415848	CA415848
538	3	3	7	6	CONTROL	CONTROL				--CONTROL
539	3	3	7	7	CTC_RHFADN_030805_114_B05_NM_0	ALDH3A1			ALDH3A1
540	3	4	1	1	CONTROL	CONTROL				--CONTROL
541	3	4	1	2	CONTROL	CONTROL				--CONTROL
542	3	4	1	3	16312	TGFB2			TGFB2
543	3	4	1	4	LGEA-RHSD01-180406-026-E05	FEN1			FEN1
544	3	4	1	5	CONTROL	CONTROL				--CONTROL
545	3	4	1	6	CTC_RHFADT_300605_025_G10_NM_0	TRIM28			TRIM28
546	3	4	1	7	CONTROL	CONTROL				--CONTROL
547	3	4	2	1	CONTROL	CONTROL				--CONTROL
548	3	4	2	2	CONTROL	CONTROL				--CONTROL
549	3	4	2	3	LGEA-RHSD02-270606-026-F08	SNAP91			SNAP91
550	3	4	2	4	LGEA-RHSD01-060306-022-B11	SFRP1			SFRP1
551	3	4	2	5	LGEA-RHSD02-020506-025-B07		BX648535	BX648535
552	3	4	2	6	CTC_RHFADT_050705_023_A09_NM_0	GPNMB			GPNMB
553	3	4	2	7	CONTROL	CONTROL				--CONTROL
554	3	4	3	1	RC0-BN0037-011-c11	TLE3			TLE3
555	3	4	3	2	CM1-HT0877-397-e06	ZNF261			ZNF261
556	3	4	3	3	MR1-RT0039-003-e09	ARHGAP27			ARHGAP27
557	3	4	3	4	33962	TTC10			TTC10
558	3	4	3	5	LGEA-RHID02-310306-013-B02	CD518345			CD518345
559	3	4	3	6	CTC_RHFADT_040805_214_G09_NM_0	AARS			AARS
560	3	4	3	7	CONTROL	CONTROL				--CONTROL
561	3	4	4	1	IL3-CT0213-057-B02		C10orf18		C10orf18
562	3	4	4	2	PM3-ET0207-013-c06	RAC3			RAC3
563	3	4	4	3	MR0-CT0454-001-c06	RAP1GDS1			RAP1GDS1
564	3	4	4	4	34125	IGF1R			IGF1R
565	3	4	4	5	CONTROL	CONTROL				--CONTROL
566	3	4	4	6	CTC_RHFADN_150705_015_B02_NM_0		KIAA0152		KIAA0152
567	3	4	4	7	CONTROL	CONTROL				--CONTROL
568	3	4	5	1	CM2-BT0266-037-h11	GPS1			GPS1
569	3	4	5	2	CONTROL	CONTROL				--CONTROL
570	3	4	5	3	MR3-NN0216-003-b11	PPT1			PPT1
571	3	4	5	4	LGEA-RHSD01-180406-026-F10	C1S			C1S
572	3	4	5	5	CONTROL	CONTROL				--CONTROL
573	3	4	5	6	CTC_RHFADT_300605_025_C12_NM_0	ENAH			ENAH
574	3	4	5	7	CONTROL	CONTROL				--CONTROL
575	3	4	6	1	RC5-LT0002-031-C01	TPPP			TPPP
576	3	4	6	2	IL3-CT0214-049-B10	GALM			GALM
577	3	4	6	3	34009	ALK			ALK
578	3	4	6	4	LGEA-RHSD01-060306-022-A08	HNRPAB			HNRPAB
579	3	4	6	5	LGEA-RHSD02-280406-024-B11		AL122062	AL122062
580	3	4	6	6	CTC_RHFADT_040805_214_E04_NM_0	AKAP12			AKAP12
581	3	4	6	7	CTC_RHFADT_050705_023_F03_NM_0	PERP			PERP
582	3	4	7	1	PM2-FN0212-001-a10	NTRK1			NTRK1
583	3	4	7	2	MR2-CT0222-002-d11	ROCK1			ROCK1
584	3	4	7	3	RC5-NN0243-031-B05	ADARB1			ADARB1
585	3	4	7	4	40095	WNT10B			WNT10B
586	3	4	7	5	LGEA-RHID02-130306-011-B09		BM990717	BM990717
587	3	4	7	6	CONTROL	CONTROL				--CONTROL
588	3	4	7	7	CTC_RHFADN_150705_015_E12_NM_0	TSPAN1			TSPAN1
589	4	1	1	1	CONTROL	CONTROL				--CONTROL
590	4	1	1	2	CONTROL	CONTROL				--CONTROL
591	4	1	1	3	12821	AKT1			AKT1
592	4	1	1	4	17816	PPARBP			PPARBP
593	4	1	1	5	LGEA-RHID02-260406-016-F12	SLC40A1			SLC40A1
594	4	1	1	6	CTC_RHFADN_030805_113_C12_NM_0	TTF2			TTF2
595	4	1	1	7	CONTROL	CONTROL				--CONTROL
596	4	1	2	1	CONTROL	CONTROL				--CONTROL
597	4	1	2	2	CONTROL	CONTROL				--CONTROL
598	4	1	2	3	QV0-HT0366-074-h04	ADCY9			ADCY9
599	4	1	2	4	34024	CSEN			CSEN
600	4	1	2	5	LGEA-RHID02-070406-014-B05	EIF1			EIF1
601	4	1	2	6	CTC_RHFADN_030805_017_F10_NM_0	SDHC			SDHC
602	4	1	2	7	CONTROL	CONTROL				--CONTROL
603	4	1	3	1	RC0-NT0013-021-a02	MPO			MPO
604	4	1	3	2	QV0-FT0038-234-b02		LOC113174		LOC113174
605	4	1	3	3	QV2-HT0698-281-b05	BAX			BAX
606	4	1	3	4	18839	CNR1			CNR1
607	4	1	3	5	LGEA-RHID02-130306-011-D06		KIAA0446		KIAA0446
608	4	1	3	6	CTC_RHFADT_030805_210_A08_NM_0	CD24			CD24
609	4	1	3	7	CONTROL	CONTROL				--CONTROL
610	4	1	4	1	CM1-CN0060-680-a02	SMARCC2			SMARCC2
611	4	1	4	2	QV3-BN0046-121-h02	PLCD1			PLCD1
612	4	1	4	3	RC5-FT0194-014-C09	PHACTR2			PHACTR2
613	4	1	4	4	16339	THRB			THRB
614	4	1	4	5	LGEA-RHSD02-230306-022-B06		LOC647524		LOC647524
615	4	1	4	6	CTC_RHFADN_150705_015_D09_NM_0	MDH2			MDH2
616	4	1	4	7	CONTROL	CONTROL				--CONTROL
617	4	1	5	1	RC0-BN0013-031-d05	EIF5B			EIF5B
618	4	1	5	2	PM3-HT0925-007-g01	NID1			NID1
619	4	1	5	3	QV3-LT0048-109-f11					--QV3-LT48-109-F11
620	4	1	5	4	CONTROL	CONTROL				--CONTROL
621	4	1	5	5	LGEA-RHID02-260406-016-B08	TRIP6			TRIP6
622	4	1	5	6	CTC_RHFADN_030805_112_E01_NM_0	HDGF			HDGF
623	4	1	5	7	CONTROL	CONTROL				--CONTROL
624	4	1	6	1	QV0-TT0009-052-h01	MMP2			MMP2
625	4	1	6	2	PM0-BT0340-004-f10	PLCB4			PLCB4
626	4	1	6	3	MR2-CI0128-008-g12	PPIA			PPIA
627	4	1	6	4	34019	CD79A			CD79A
628	4	1	6	5	LGEA-RHID02-070406-014-A05	SFRS11			SFRS11
629	4	1	6	6	CTC_RHFADN_030805_017_D05_NM_0	TMEM9			TMEM9
630	4	1	6	7	CTC_RHFADT_030805_210_F04_NM_0	LMO7			LMO7
631	4	1	7	1	MR3-ST0220-028-e05	PCDH11Y			PCDH11Y
632	4	1	7	2	RC0-FT0073-031-f12	EPB41L2			EPB41L2
633	4	1	7	3	QV2-NT0048-370-e01	CSNK1A1L			CSNK1A1L
634	4	1	7	4	12983	TFRC			TFRC
635	4	1	7	5	LGEA-RHSD01-180406-026-G09	SEPHS2			SEPHS2
636	4	1	7	6	LGEA-RHSD02-120406-023-B08	ASNSD1			ASNSD1
637	4	1	7	7	CTC_RHFADN_150705_015_H11_NM_0	RPS14			RPS14
638	4	2	1	1	CONTROL	CONTROL				--CONTROL
639	4	2	1	2	CONTROL	CONTROL				--CONTROL
640	4	2	1	3	16850	SULT1A1			SULT1A1
641	4	2	1	4	33831	MAPK4			MAPK4
642	4	2	1	5	LGEA-RHID02-260406-016-D11	STEAP2			STEAP2
643	4	2	1	6	CTC_RHFADN_030805_114_D09_NM_0	RPS8			RPS8
644	4	2	1	7	CONTROL	CONTROL				--CONTROL
645	4	2	2	1	CONTROL	CONTROL				--CONTROL
646	4	2	2	2	CONTROL	CONTROL				--CONTROL
647	4	2	2	3	MR2-EN0093-001-d05	MRPL18			MRPL18
648	4	2	2	4	16435	CYP2C9			CYP2C9
649	4	2	2	5	LGEA-RHID02-090506-017-D06	FCGR2B			FCGR2B
650	4	2	2	6	CTC_RHFADN_030805_018_F03_NM_0	NDRG1			NDRG1
651	4	2	2	7	CONTROL	CONTROL				--CONTROL
652	4	2	3	1	QV2-HT0540-362-g05	PLAU			PLAU
653	4	2	3	2	QV3-HT0543-138-e01	TITF1			TITF1
654	4	2	3	3	QV3-BN0047-123-f02	PLCB1			PLCB1
655	4	2	3	4	33957	NUMBL			NUMBL
656	4	2	3	5	LGEA-RHID02-210306-012-B03	PPIC			PPIC
657	4	2	3	6	CTC_RHFADT_030805_210_H12_NM_1		LOC116236		LOC116236
658	4	2	3	7	CONTROL	CONTROL				--CONTROL
659	4	2	4	1	PM2-AN0089-015-h08	KRT7			KRT7
660	4	2	4	2	QV3-CT0553-345-a01	SLC4A2			SLC4A2
661	4	2	4	3	QV3-HT1013-447-d04	CINP			CINP
662	4	2	4	4	17395	MAP2K4			MAP2K4
663	4	2	4	5	LGEA-RHSD02-120406-023-F11		LOC648013		LOC648013
664	4	2	4	6	CTC_RHFADN_300605_013_B02_NM_0	EIF3S2			EIF3S2
665	4	2	4	7	CONTROL	CONTROL				--CONTROL
666	4	2	5	1	QV1-UT0093-396-a05	NTE			NTE
667	4	2	5	2	RC0-GN0276-031-g01	INPP5B			INPP5B
668	4	2	5	3	QV3-NN1024-171-a03	EPB41L1			EPB41L1
669	4	2	5	4	5286		KIAA1922		KIAA1922
670	4	2	5	5	LGEA-RHID02-260406-016-C02	PEBP1			PEBP1
671	4	2	5	6	CTC_RHFADN_030805_113_G02_NM_0	ZNF313			ZNF313
672	4	2	5	7	CONTROL	CONTROL				--CONTROL
673	4	2	6	1	QV1-FT0203-449-d05	WDFY3			WDFY3
674	4	2	6	2	CM1-GN0161-473-e10	CCM2			CCM2
675	4	2	6	3	RC1-HT0375-011-f09	FLT1			FLT1
676	4	2	6	4	33918	ADAM15			ADAM15
677	4	2	6	5	LGEA-RHID02-070406-014-G06	RPS2			RPS2
678	4	2	6	6	CTC_RHFADN_030805_017_H09_NM_0	TAGLN2			TAGLN2
679	4	2	6	7	CTC_RHFADT_080705_026_B10_NM_0	KRT17			KRT17
680	4	2	7	1	MR1-ST0206-014-b05	DKFZp761I2123			DKFZp761I2123
681	4	2	7	2	QV4-HT0895-338-a08	KRT13			KRT13
682	4	2	7	3	MR1-TN0046-002-h04	TJP1			TJP1
683	4	2	7	4	33890	ALDH1A1			ALDH1A1
684	4	2	7	5	LGEA-RHID02-210306-012-F12	NCOR1			NCOR1
685	4	2	7	6	LGEA-RHSD02-280406-024-E04	NR2C2			NR2C2
686	4	2	7	7	CTC_RHFADN_300605_013_G07_NM_0	PHGDH			PHGDH
687	4	3	1	1	CONTROL	CONTROL				--CONTROL
688	4	3	1	2	CONTROL	CONTROL				--CONTROL
689	4	3	1	3	19606	RORC			RORC
690	4	3	1	4	33960	ATXN7L3			ATXN7L3
691	4	3	1	5	LGEA-RHID02-090506-017-D07	HSP90AB1			HSP90AB1
692	4	3	1	6	CTC_RHFADN_040805_016_B09_NM_0	HNRPC			HNRPC
693	4	3	1	7	CONTROL	CONTROL				--CONTROL
694	4	3	2	1	CONTROL	CONTROL				--CONTROL
695	4	3	2	2	CONTROL	CONTROL				--CONTROL
696	4	3	2	3	CM0-CI0096-599-g07	FLNB			FLNB
697	4	3	2	4	33950	RTN2			RTN2
698	4	3	2	5	LGEA-RHID02-250406-015-D12		KIAA0152		KIAA0152
699	4	3	2	6	CTC_RHFADN_030805_110_B06_NM_0	CDH3			CDH3
700	4	3	2	7	CONTROL	CONTROL				--CONTROL
701	4	3	3	1	RC2-FT0128-015-f12_1	THRAP2			THRAP2
702	4	3	3	2	CM0-GN0080-556-e05	VWF			VWF
703	4	3	3	3	CM0-CI0030-584-f05	PDIK1L			PDIK1L
704	4	3	3	4	CONTROL	CONTROL				--CONTROL
705	4	3	3	5	LGEA-RHID02-210306-012-H07	IGFBP7			IGFBP7
706	4	3	3	6	CTC_RHFADT_300605_024_B11_NM_0	ACTB			ACTB
707	4	3	3	7	CONTROL	CONTROL				--CONTROL
708	4	3	4	1	RC2-BN0406-019-h07	MMP19			MMP19
709	4	3	4	2	MR1-UM0063-002-a06	PLAA			PLAA
710	4	3	4	3	QV2-NN0045-404-b07	ADD2			ADD2
711	4	3	4	4	33930	G3BP			G3BP
712	4	3	4	5	LGEA-RHSD02-280406-024-F11	SNTB2			SNTB2
713	4	3	4	6	CTC_RHFADN_300605_014_G05_NM_1	C1QTNF6			C1QTNF6
714	4	3	4	7	CONTROL	CONTROL				--CONTROL
715	4	3	5	1	PM2-TN0027-002-c11		FLJ12529		FLJ12529
716	4	3	5	2	MR0-CT0060-003-g06	VPS33B			VPS33B
717	4	3	5	3	CM0-CI0095-600-e10	APC2			APC2
718	4	3	5	4	33910	BDNF			BDNF
719	4	3	5	5	LGEA-RHID02-090506-017-C06	COPB2			COPB2
720	4	3	5	6	CTC_RHFADN_030805_115_A10_NM_0	CSTB			CSTB
721	4	3	5	7	CONTROL	CONTROL				--CONTROL
722	4	3	6	1	RC3-FN0143-021-a11	LIG3			LIG3
723	4	3	6	2	RC1-PT0027-011-d07	JUP			JUP
724	4	3	6	3	QV3-EN0031-289-g09	BCL6			BCL6
725	4	3	6	4	33905	IGFBP2			IGFBP2
726	4	3	6	5	LGEA-RHID02-250406-015-A02	NOL10			NOL10
727	4	3	6	6	CTC_RHFADN_030805_019_E05_NM_0	DDX48			DDX48
728	4	3	6	7	CTC_RHFADT_300605_024_E12_NM_0	RPL10A			RPL10A
729	4	3	7	1	CM0-HN0206-818-a08	DSG2			DSG2
730	4	3	7	2	QV1-NN1210-438-b07	CALM3			CALM3
731	4	3	7	3	RC3-CT0412-011-a02		LOC284591		LOC284591
732	4	3	7	4	CONTROL	CONTROL				--CONTROL
733	4	3	7	5	LGEA-RHID02-210306-012-D04	BTN3A3			BTN3A3
734	4	3	7	6	LGEA-RHSD02-020506-025-G08	APLP2			APLP2
735	4	3	7	7	CTC_RHFADT_030805_027_C02_NM_0	DCXR			DCXR
736	4	4	1	1	CONTROL	CONTROL				--CONTROL
737	4	4	1	2	CONTROL	CONTROL				--CONTROL
738	4	4	1	3	33943	MRPL41			MRPL41
739	4	4	1	4	34025	CTSC			CTSC
740	4	4	1	5	LGEA-RHSD02-130306-021-H10		KIAA0492		KIAA0492
741	4	4	1	6	CTC_RHFADN_040805_016_G10_NM_0	HS2ST1			HS2ST1
742	4	4	1	7	CONTROL	CONTROL				--CONTROL
743	4	4	2	1	CONTROL	CONTROL				--CONTROL
744	4	4	2	2	CONTROL	CONTROL				--CONTROL
745	4	4	2	3	MR1-SN0033-002-g07	TMEM16F			TMEM16F
746	4	4	2	4	40076	SOST			SOST
747	4	4	2	5	LGEA-RHID02-250406-015-D11	MORF4L1			MORF4L1
748	4	4	2	6	CTC_RHFADN_030805_111_G02_NM_0	MAP2K1			MAP2K1
749	4	4	2	7	CONTROL	CONTROL				--CONTROL
750	4	4	3	1	CM0-BT0152-043-d05	FADD			FADD
751	4	4	3	2	QV0-EN0059-444-g06	PPARGC1B			PPARGC1B
752	4	4	3	3	MR3-GN0187-002-b02	DACT2			DACT2
753	4	4	3	4	34155	SALL4			SALL4
754	4	4	3	5	LGEA-RHID02-310306-013-G08	ST6GAL1			ST6GAL1
755	4	4	3	6	CTC_RHFADT_300605_025_E12_NM_0	LDHA			LDHA
756	4	4	3	7	CONTROL	CONTROL				--CONTROL
757	4	4	4	1	CM1-CI0134-551-h03	OFD1			OFD1
758	4	4	4	2	QV2-NN0045-495-h04	RBX1			RBX1
759	4	4	4	3	QV0-NN1140-393-c10	VSNL1			VSNL1
760	4	4	4	4	9252	SNAP25			SNAP25
761	4	4	4	5	LGEA-RHID01-080306-013-E03	RPS6KA2			RPS6KA2
762	4	4	4	6	CTC_RHFADT_030805_027_H02_NM_0	EIF3S6IP			EIF3S6IP
763	4	4	4	7	CONTROL	CONTROL				--CONTROL
764	4	4	5	1	QV2-LT0051-097-b10	SPPL2A			SPPL2A
765	4	4	5	2	MR0-NN1120-202-c04	CHD8			CHD8
766	4	4	5	3	MR4-NN0187-202-d10	FLJ11155			FLJ11155
767	4	4	5	4	34005	ACTG2			ACTG2
768	4	4	5	5	LGEA-RHID02-090506-017-F12	CCT8			CCT8
769	4	4	5	6	CTC_RHFADN_040805_016_E07_NM_0	GNB2			GNB2
770	4	4	5	7	CONTROL	CONTROL				--CONTROL
771	4	4	6	1	QV1-EN0133-540-b04	FLNA			FLNA
772	4	4	6	2	QV2-LT0038-108-c06	DYRK2			DYRK2
773	4	4	6	3	CONTROL	CONTROL				--CONTROL
774	4	4	6	4	40036	HOXA1			HOXA1
775	4	4	6	5	LGEA-RHID02-250406-015-G10	CLNS1A			CLNS1A
776	4	4	6	6	CTC_RHFADN_030805_111_C10_NM_0	ADPGK			ADPGK
777	4	4	6	7	CONTROL	CONTROL				--CONTROL
778	4	4	7	1	RC0-GN0090-021-h08	ALPP			ALPP
779	4	4	7	2	CM3-SN0032-137-a07	TTC12			TTC12
780	4	4	7	3	MR0-HT0078-003-b09	PIP5K2C			PIP5K2C
781	4	4	7	4	34044	FGFR3			FGFR3
782	4	4	7	5	LGEA-RHID02-310306-013-E01	GALNAC4S-6ST			GALNAC4S-6ST
783	4	4	7	6	LGEA-RHID01-230306-014-E04	IMMP2L			IMMP2L
784	4	4	7	7	CTC_RHFADT_030805_028_G12_NM_0	SLC15A3			SLC15A3
785	5	1	1	1	CONTROL	CONTROL				--CONTROL
786	5	1	1	2	CONTROL	CONTROL				--CONTROL
787	5	1	1	3	34037	DYRK1B			DYRK1B
788	5	1	1	4	LGEA-RHSD01-230306-023-D07	ACTB			ACTB
789	5	1	1	5	LGEA-RHSD02-270606-026-B09	VEZT			VEZT
790	5	1	1	6	CTC_RHFADT_080705_026_E01_AL52					--CTC_RHFADT_080705_026_E01_AL52
791	5	1	1	7	CONTROL	CONTROL				--CONTROL
792	5	1	2	1	CONTROL	CONTROL				--CONTROL
793	5	1	2	2	CONTROL	CONTROL				--CONTROL
794	5	1	2	3	34072	PCDHA8			PCDHA8
795	5	1	2	4	LGEA-RHID01-080306-013-G10	VPS24			VPS24
796	5	1	2	5	LGEA-RHID02-260406-016-E06		AI569340	AI569340
797	5	1	2	6	CTC_RHFADT_040805_212_A08_NM_0	ST13			ST13
798	5	1	2	7	CONTROL	CONTROL				--CONTROL
799	5	1	3	1	MR0-BN0070-011-d02	PIK3CA			PIK3CA
800	5	1	3	2	CM1-UM0039-182-c03	ID1			ID1
801	5	1	3	3	RC5-CI0147-013-F09		FLJ20035		FLJ20035
802	5	1	3	4	34146	SALL1			SALL1
803	5	1	3	5	LGEA-RHID01-270606-016-C05	NFAT5			NFAT5
804	5	1	3	6	CTC_RHFADN_300605_012_G05_NM_0	RPL27			RPL27
805	5	1	3	7	CONTROL	CONTROL				--CONTROL
806	5	1	4	1	QV2-NT0048-347-b01	PCDH9			PCDH9
807	5	1	4	2	QV3-HT0262-014-a01	LRRC14			LRRC14
808	5	1	4	3	RC5-NN1165-022-H01	SPARC			SPARC
809	5	1	4	4	34045	FKBP4			FKBP4
810	5	1	4	5	CONTROL	CONTROL				--CONTROL
811	5	1	4	6	CTC_RHFADN_030805_018_E05_NM_1	TUBB			TUBB
812	5	1	4	7	CONTROL	CONTROL				--CONTROL
813	5	1	5	1	RC3-CI0162-011-c05	TIMM44			TIMM44
814	5	1	5	2	MR2-TT0014-016-e11	KLF9			KLF9
815	5	1	5	3	QV3-CT0634-535-f08	EIF2AK3			EIF2AK3
816	5	1	5	4	LGEA-RHSD01-060306-022-A11	RTN4			RTN4
817	5	1	5	5	LGEA-RHSD02-020506-025-E05		CV369880	CV369880
818	5	1	5	6	CTC_RHFADT_050705_023_E09_NM_0	RAF1			RAF1
819	5	1	5	7	CONTROL	CONTROL				--CONTROL
820	5	1	6	1	QV0-BN0042-388-f02	ACTB			ACTB
821	5	1	6	2	QV4-EN0095-541-e05	SDC2			SDC2
822	5	1	6	3	MR1-HN0069-004-e02	PAX2			PAX2
823	5	1	6	4	LGEA-RHID01-080306-013-C11	FUS			FUS
824	5	1	6	5	LGEA-RHID02-250406-015-B09	TPM1			TPM1
825	5	1	6	6	CTC_RHFADT_040805_211_F02_NM_0	E2IG2			E2IG2
826	5	1	6	7	CTC_RHFADN_300605_013_F09_NM_0	PKM2			PKM2
827	5	1	7	1	RC0-FN0204-031-e08	PRKX			PRKX
828	5	1	7	2	PM2-DT0042-003-c03	EP300			EP300
829	5	1	7	3	RC5-NT0182-012-F03	MANEA			MANEA
830	5	1	7	4	34138	PAX6			PAX6
831	5	1	7	5	LGEA-RHID01-300306-015-E05		DA077127	DA077127
832	5	1	7	6	CONTROL	CONTROL				--CONTROL
833	5	1	7	7	CTC_RHFADN_030805_019_C06_NM_0	AHCY			AHCY
834	5	2	1	1	CONTROL	CONTROL				--CONTROL
835	5	2	1	2	CONTROL	CONTROL				--CONTROL
836	5	2	1	3	34076	PIP			PIP
837	5	2	1	4	LGEA-RHSD01-310306-024-C07	PRDX4			PRDX4
838	5	2	1	5	CONTROL	CONTROL				--CONTROL
839	5	2	1	6	CTC_RHFADT_300605_022_D06_NM_0	POU2F3			POU2F3
840	5	2	1	7	CONTROL	CONTROL				--CONTROL
841	5	2	2	1	CONTROL	CONTROL				--CONTROL
842	5	2	2	2	CONTROL	CONTROL				--CONTROL
843	5	2	2	3	40096	WNT3			WNT3
844	5	2	2	4	LGEA-RHID01-230306-014-F01					--LGEA-RHID01-230306-14-F1
845	5	2	2	5	LGEA-RHSD02-230306-022-C02		BX497700	BX497700
846	5	2	2	6	CTC_RHFADT_040805_212_H11_NM_0	ENO2			ENO2
847	5	2	2	7	CONTROL	CONTROL				--CONTROL
848	5	2	3	1	CM1-ST0277-059-g03	INPP4B			INPP4B
849	5	2	3	2	MR3-HT1209-001-g02	ZNF609			ZNF609
850	5	2	3	3	QV3-ET0198-497-g06	LRP5			LRP5
851	5	2	3	4	33929	THG-1			THG-1
852	5	2	3	5	LGEA-RHSD01-060306-022-B06		AF448858	AF448858
853	5	2	3	6	CTC_RHFADN_300605_013_H11_NM_0	HTATIP			HTATIP
854	5	2	3	7	CONTROL	CONTROL				--CONTROL
855	5	2	4	1	QV4-UM0094-136-h02	PROSC			PROSC
856	5	2	4	2	MR3-NN0220-006-a07	MADD			MADD
857	5	2	4	3	QV3-BN0046-255-b12	FOS			FOS
858	5	2	4	4	34084	PRKAA2			PRKAA2
859	5	2	4	5	CONTROL	CONTROL				--CONTROL
860	5	2	4	6	CTC_RHFADN_030805_019_H04_NM_0	PPP1CA			PPP1CA
861	5	2	4	7	CONTROL	CONTROL				--CONTROL
862	5	2	5	1	QV2-NT0048-348-e06	NSUN2			NSUN2
863	5	2	5	2	CM1-HT0764-297-f05	ITGB6			ITGB6
864	5	2	5	3	QV1-ET0183-557-c04	GREM1			GREM1
865	5	2	5	4	LGEA-RHSD01-230306-023-H03	DNAJA1			DNAJA1
866	5	2	5	5	LGEA-RHSD02-270606-026-D08		LOC441763		LOC441763
867	5	2	5	6	CTC_RHFADT_300605_021_E04_NM_0	MMP1			MMP1
868	5	2	5	7	CONTROL	CONTROL				--CONTROL
869	5	2	6	1	MR4-ST0118-012-f07	HOXA11			HOXA11
870	5	2	6	2	CM0-CI0139-671-e04	JAG1			JAG1
871	5	2	6	3	34018	CD1A			CD1A
872	5	2	6	4	LGEA-RHID01-230306-014-C06	GTF2F2			GTF2F2
873	5	2	6	5	LGEA-RHSD02-130306-021-G10	H91436			H91436
874	5	2	6	6	CTC_RHFADT_040805_212_E04_NM_0	YWHAZ			YWHAZ
875	5	2	6	7	CTC_RHFADT_030805_027_G08_NM_0	GPX2			GPX2
876	5	2	7	1	CM1-IT0037-602-a01	CSNK2A1P			CSNK2A1P
877	5	2	7	2	RC1-HT0268-014-d06	TGFBR1			TGFBR1
878	5	2	7	3	QV3-HT0460-101-h12	IGFBP6			IGFBP6
879	5	2	7	4	34155	SALL4			SALL4
880	5	2	7	5	LGEA-RHID01-270606-016-F04		XR_001013	XR_001013
881	5	2	7	6	CONTROL	CONTROL				--CONTROL
882	5	2	7	7	CTC_RHFADN_030805_111_E05_NM_0	LCN2			LCN2
883	5	3	1	1	CONTROL	CONTROL				--CONTROL
884	5	3	1	2	CONTROL	CONTROL				--CONTROL
885	5	3	1	3	CONTROL	CONTROL				--CONTROL
886	5	3	1	4	LGEA-RHSD01-310306-025-E10	NQO1			NQO1
887	5	3	1	5	CONTROL	CONTROL				--CONTROL
888	5	3	1	6	CTC_RHFADT_300605_024_D01_NM_0	FLNB			FLNB
889	5	3	1	7	CONTROL	CONTROL				--CONTROL
890	5	3	2	1	CONTROL	CONTROL				--CONTROL
891	5	3	2	2	CONTROL	CONTROL				--CONTROL
892	5	3	2	3	40098	WNT8A			WNT8A
893	5	3	2	4	LGEA-RHID01-300306-015-C10	MTL5			MTL5
894	5	3	2	5	LGEA-RHSD02-120406-023-D02		DN913290	DN913290
895	5	3	2	6	CTC_RHFADT_040805_213_G01_CV41					--CTC_RHFADT_040805_213_G01_CV41
896	5	3	2	7	CONTROL	CONTROL				--CONTROL
897	5	3	3	1	CM0-NN1010-282-e12	DACH2			DACH2
898	5	3	3	2	MR4-BN0389-001-d03	YWHAZ			YWHAZ
899	5	3	3	3	MR3-CI0184-007-e02		ALS2CR13			ALS2CR13
900	5	3	3	4	34147	FZD3			FZD3
901	5	3	3	5	LGEA-RHSD01-310306-025-D01		DA405060	DA405060
902	5	3	3	6	CTC_RHFADT_030805_029_G09_NM_0	TCP1			TCP1
903	5	3	3	7	CONTROL	CONTROL				--CONTROL
904	5	3	4	1	CM1-HT0760-241-g06	CALM1			CALM1
905	5	3	4	2	PM3-BT0346-001-c08	APAF1			APAF1
906	5	3	4	3	MR0-SN0040-004-h06	CSNK2A1			CSNK2A1
907	5	3	4	4	34106	LRP6			LRP6
908	5	3	4	5	CONTROL	CONTROL				--CONTROL
909	5	3	4	6	CTC_RHFADN_030805_112_B06_XM_3		LOC389435		LOC389435
910	5	3	4	7	CONTROL	CONTROL				--CONTROL
911	5	3	5	1	QV4-HT0539-369-h11	ITPR1			ITPR1
912	5	3	5	2	CONTROL	CONTROL				--CONTROL
913	5	3	5	3	MR2-CI0128-009-b10	FOSL1			FOSL1
914	5	3	5	4	LGEA-RHSD01-310306-025-C12	GNB2L1			GNB2L1
915	5	3	5	5	CONTROL	CONTROL				--CONTROL
916	5	3	5	6	CTC_RHFADT_300605_024_B07_NM_0	KRT7			KRT7
917	5	3	5	7	CONTROL	CONTROL				--CONTROL
918	5	3	6	1	PM3-ET0268-019-c11		C5orf4		C5orf4
919	5	3	6	2	RC0-BN0416-023-e01	MUM1			MUM1
920	5	3	6	3	34026	CYP26B1			CYP26B1
921	5	3	6	4	LGEA-RHID01-230306-014-D03	ACOT2			ACOT2
922	5	3	6	5	LGEA-RHSD02-120406-023-B02	EIF4G3			EIF4G3
923	5	3	6	6	CTC_RHFADT_040805_213_C05_NM_0	KRT4			KRT4
924	5	3	6	7	CTC_RHFADT_040805_212_H04_NM_0	CD63			CD63
925	5	3	7	1	PM3-LT0031-002-h07	FZD1			FZD1
926	5	3	7	2	MR2-CN0037-102-c10	KRT20			KRT20
927	5	3	7	3	CM0-NN1004-273-d02	CXXC4			CXXC4
928	5	3	7	4	34023	CR2			CR2
929	5	3	7	5	LGEA-RHSD01-060306-022-F09		BI224335	BI224335
930	5	3	7	6	CONTROL	CONTROL				--CONTROL
931	5	3	7	7	CTC_RHFADN_030805_113_C08_NM_0	RPS9			RPS9
932	5	4	1	1	CONTROL	CONTROL				--CONTROL
933	5	4	1	2	CONTROL	CONTROL				--CONTROL
934	5	4	1	3	CONTROL	CONTROL				--CONTROL
935	5	4	1	4	LGEA-RHSD01-180406-026-F07	DCAKD			DCAKD
936	5	4	1	5	CONTROL	CONTROL				--CONTROL
937	5	4	1	6	CTC_RHFADT_300605_025_G08_NM_0	NCL			NCL
938	5	4	1	7	CONTROL	CONTROL				--CONTROL
939	5	4	2	1	CONTROL	CONTROL				--CONTROL
940	5	4	2	2	CONTROL	CONTROL				--CONTROL
941	5	4	2	3	LGEA-RHSD02-270606-026-F11	SSR3			SSR3
942	5	4	2	4	LGEA-RHSD01-060306-022-E03	RPS15A			RPS15A
943	5	4	2	5	LGEA-RHSD02-280406-024-G04		DA812605	DA812605
944	5	4	2	6	CTC_RHFADT_040805_214_H09_NM_0	VPS13D			VPS13D
945	5	4	2	7	CONTROL	CONTROL				--CONTROL
946	5	4	3	1	PM3-BN0295-002-h09	DDX31			DDX31
947	5	4	3	2	QV2-HT0698-273-c06	YPEL2			YPEL2
948	5	4	3	3	MR1-RT0039-003-g12	TCF8			TCF8
949	5	4	3	4	LGEA-RHSD01-310306-024-F05	SYF2			SYF2
950	5	4	3	5	LGEA-RHID02-210306-012-E11		CN293284	CN293284
951	5	4	3	6	CTC_RHFADT_040805_214_A07_NM_0	CAPNS1			CAPNS1
952	5	4	3	7	CONTROL	CONTROL				--CONTROL
953	5	4	4	1	QV1-UM0101-139-f11	SYK			SYK
954	5	4	4	2	MR0-HT0165-005-g01	VDR			VDR
955	5	4	4	3	MR3-HT0736-003-f11	CALML3			CALML3
956	5	4	4	4	34124	EYA3			EYA3
957	5	4	4	5	CONTROL	CONTROL				--CONTROL
958	5	4	4	6	CTC_RHFADN_150705_015_A09_NM_0	MYC			MYC
959	5	4	4	7	CONTROL	CONTROL				--CONTROL
960	5	4	5	1	QV0-NT0152-452-e10	NR4A1			NR4A1
961	5	4	5	2	MR0-HT0407-010-g01	PIK3R3			PIK3R3
962	5	4	5	3	PM0-UM0018-006-a10	CD99			CD99
963	5	4	5	4	LGEA-RHSD01-180406-026-A10	BRWD1			BRWD1
964	5	4	5	5	CONTROL	CONTROL				--CONTROL
965	5	4	5	6	CTC_RHFADT_300605_025_C03_NM_0	CD82			CD82
966	5	4	5	7	CONTROL	CONTROL				--CONTROL
967	5	4	6	1	MR0-HT0080-004-c06	PGK1			PGK1
968	5	4	6	2	IL3-CT0220-025-D01	CAMK2D			CAMK2D
969	5	4	6	3	34131	PAX4			PAX4
970	5	4	6	4	LGEA-RHSD01-060306-022-C10	PLP2			PLP2
971	5	4	6	5	LGEA-RHSD02-280406-024-B02		AI418471	AI418471
972	5	4	6	6	CTC_RHFADT_040805_214_D06_NM_0	CNOT1			CNOT1
973	5	4	6	7	CTC_RHFADT_050705_023_D07_NM_0	MX2			MX2
974	5	4	7	1	CM1-DT0049-136-c09	CALM2			CALM2
975	5	4	7	2	QV2-BT0616-521-c03	PIK3R4			PIK3R4
976	5	4	7	3	RC5-FN0022-023-D07	TGFB3			TGFB3
977	5	4	7	4	40065	RBP2			RBP2
978	5	4	7	5	LGEA-RHSD01-180406-026-H11		AA358397	AA358397
979	5	4	7	6	CONTROL	CONTROL				--CONTROL
980	5	4	7	7	CTC_RHFADN_150705_015_E09_NM_0	KRT19			KRT19
981	6	1	1	1	CONTROL	CONTROL				--CONTROL
982	6	1	1	2	CONTROL	CONTROL				--CONTROL
983	6	1	1	3	12801	TRIP13			TRIP13
984	6	1	1	4	14847	TNFRSF6			TNFRSF6
985	6	1	1	5	LGEA-RHID02-260406-016-C01	POLS			POLS
986	6	1	1	6	CTC_RHFADN_030805_113_C11_NM_0	TKT			TKT
987	6	1	1	7	CONTROL	CONTROL				--CONTROL
988	6	1	2	1	CONTROL	CONTROL				--CONTROL
989	6	1	2	2	CONTROL	CONTROL				--CONTROL
990	6	1	2	3	QV0-HT0366-074-h09	NFATC1			NFATC1
991	6	1	2	4	LGEA-RHSD02-230306-022-D07		AW137203	AW137203
992	6	1	2	5	LGEA-RHID02-070406-014-D12	HLA-DOA			HLA-DOA
993	6	1	2	6	CTC_RHFADN_030805_017_F07_NM_0	SFRS5			SFRS5
994	6	1	2	7	CONTROL	CONTROL				--CONTROL
995	6	1	3	1	QV4-FT0004-220-h09	JMJD2C			JMJD2C
996	6	1	3	2	MR1-HT0709-001-b03	CSNK1E			CSNK1E
997	6	1	3	3	MR1-HT1064-006-d07	RBP7			RBP7
998	6	1	3	4	18574	NRG2			NRG2
999	6	1	3	5	LGEA-RHID02-130306-011-D07	DDX58			DDX58
1000	6	1	3	6	CTC_RHFADT_030805_029_C03_NM_1	KTN1			KTN1
1001	6	1	3	7	CONTROL	CONTROL				--CONTROL
1002	6	1	4	1	PM0-MT0111-002-D01	POU2AF1			POU2AF1
1003	6	1	4	2	QV4-NT0250-559-d04	GFAP			GFAP
1004	6	1	4	3	CM1-NT0088-217-g07	MOG			MOG
1005	6	1	4	4	16280	ADH1C			ADH1C
1006	6	1	4	5	LGEA-RHSD02-230306-022-G03		LOC654192		LOC654192
1007	6	1	4	6	CTC_RHFADN_150705_015_D07_NM_0	DNAJB1			DNAJB1
1008	6	1	4	7	CONTROL	CONTROL				--CONTROL
1009	6	1	5	1	RC4-HT1106-011-d12	GNS			GNS
1010	6	1	5	2	QV3-GN0205-436-b09	DAB2			DAB2
1011	6	1	5	3	MR0-HT0923-203-c05	HIP1R			HIP1R
1012	6	1	5	4	33926	HOXB4			HOXB4
1013	6	1	5	5	LGEA-RHID02-260406-016-B07	COX4I1			COX4I1
1014	6	1	5	6	CTC_RHFADN_030805_112_C10_NM_0	EPHX1			EPHX1
1015	6	1	5	7	CONTROL	CONTROL				--CONTROL
1016	6	1	6	1	CM0-NN0001-271-f03	TTC13			TTC13
1017	6	1	6	2	CM3-HT0745-213-e05	KRT4			KRT4
1018	6	1	6	3	RC5-NN1055-021-G09	DCAMKL1			DCAMKL1
1019	6	1	6	4	34017	CASP7			CASP7
1020	6	1	6	5	LGEA-RHID02-070406-014-C01	SAT			SAT
1021	6	1	6	6	CTC_RHFADN_030805_017_C12_NM_2	PRKCD			PRKCD
1022	6	1	6	7	CTC_RHFADT_030805_210_D12_NM_0	CLDN1			CLDN1
1023	6	1	7	1	RC2-CN0051-011-c07	CTNND1			CTNND1
1024	6	1	7	2	QV1-BT0631-071-c05	HOMER1			HOMER1
1025	6	1	7	3	PM2-CT0265-002-b02	DGKA			DGKA
1026	6	1	7	4	12975	RXRB			RXRB
1027	6	1	7	5	LGEA-RHSD01-180406-026-H12	APOBEC3B			APOBEC3B
1028	6	1	7	6	LGEA-RHSD02-120406-023-D04	KCTD3			KCTD3
1029	6	1	7	7	CTC_RHFADN_150705_015_G11_NM_0	G6PD			G6PD
1030	6	2	1	1	CONTROL	CONTROL				--CONTROL
1031	6	2	1	2	CONTROL	CONTROL				--CONTROL
1032	6	2	1	3	16840	RARG			RARG
1033	6	2	1	4	33832	MAPK9			MAPK9
1034	6	2	1	5	LGEA-RHID02-260406-016-C07	CD74			CD74
1035	6	2	1	6	CTC_RHFADN_030805_114_D06_NM_0	ZW10			ZW10
1036	6	2	1	7	CONTROL	CONTROL				--CONTROL
1037	6	2	2	1	CONTROL	CONTROL				--CONTROL
1038	6	2	2	2	CONTROL	CONTROL				--CONTROL
1039	6	2	2	3	RC1-BT0314-016-g07	TP53			TP53
1040	6	2	2	4	34075	PIK3CB			PIK3CB
1041	6	2	2	5	LGEA-RHID02-090506-017-D09	EGR2			EGR2
1042	6	2	2	6	CTC_RHFADN_030805_018_F01_NM_0	SULT1A4			SULT1A4
1043	6	2	2	7	CONTROL	CONTROL				--CONTROL
1044	6	2	3	1	QV2-HT0540-362-e03	ITPR3			ITPR3
1045	6	2	3	2	RC2-CS0017-017-f05	HOXB6			HOXB6
1046	6	2	3	3	MR2-HN0036-007-f07	DYRK4			DYRK4
1047	6	2	3	4	33955		MGC35048		MGC35048
1048	6	2	3	5	LGEA-RHID02-210306-012-F11	CD46			CD46
1049	6	2	3	6	CTC_RHFADT_030805_210_H10_NM_0	PLXNB1			PLXNB1
1050	6	2	3	7	CONTROL	CONTROL				--CONTROL
1051	6	2	4	1	QV3-HT0544-139-e09	FZD2			FZD2
1052	6	2	4	2	PM3-HT0344-006-a02	CTBP2			CTBP2
1053	6	2	4	3	MR4-TN0116-102-g03	MSH6			MSH6
1054	6	2	4	4	17360	RBP3			RBP3
1055	6	2	4	5	LGEA-RHSD02-120406-023-E05	PILRB			PILRB
1056	6	2	4	6	CTC_RHFADN_300605_012_G06_NM_0	FLOT1			FLOT1
1057	6	2	4	7	CONTROL	CONTROL				--CONTROL
1058	6	2	5	1	IL3-CT0219-024-B11	BCR			BCR
1059	6	2	5	2	CM1-NT0271-665-e08		MGC3020		MGC3020
1060	6	2	5	3	QV3-ET0202-523-c08	RBP5			RBP5
1061	6	2	5	4	3081	ERBB2			ERBB2
1062	6	2	5	5	LGEA-RHID02-260406-016-D02	STOM			STOM
1063	6	2	5	6	CTC_RHFADN_030805_113_F10_NM_0	LAMP2			LAMP2
1064	6	2	5	7	CONTROL	CONTROL				--CONTROL
1065	6	2	6	1	QV1-BT0678-156-f04	NDRG3			NDRG3
1066	6	2	6	2	CM1-GN0161-473-a05	NCBP2			NCBP2
1067	6	2	6	3	QV2-NN0054-333-d09	DLAT			DLAT
1068	6	2	6	4	34061	MLANA			MLANA
1069	6	2	6	5	LGEA-RHID02-070406-014-G11	FST			FST
1070	6	2	6	6	CTC_RHFADN_030805_017_H07_NM_0	MTHFD2			MTHFD2
1071	6	2	6	7	CTC_RHFADT_080705_026_B09_NM_0	LAMC2			LAMC2
1072	6	2	7	1	PM2-CN0033-001-h08	BDP1			BDP1
1073	6	2	7	2	QV1-FT0169-310-b05	PSEN2			PSEN2
1074	6	2	7	3	MR0-HT0241-011-g06	PAX9			PAX9
1075	6	2	7	4	33842	IGFBP5			IGFBP5
1076	6	2	7	5	LGEA-RHID02-210306-012-E12	PYGL			PYGL
1077	6	2	7	6	LGEA-RHSD02-280406-024-D11	NPNT			NPNT
1078	6	2	7	7	CTC_RHFADN_300605_013_F10_NM_0	DDX39			DDX39
1079	6	3	1	1	CONTROL	CONTROL				--CONTROL
1080	6	3	1	2	CONTROL	CONTROL				--CONTROL
1081	6	3	1	3	19339	CYP2C8			CYP2C8
1082	6	3	1	4	33948	IHH			IHH
1083	6	3	1	5	LGEA-RHID02-090506-017-E08	TSN			TSN
1084	6	3	1	6	CTC_RHFADN_040805_016_B01_NM_0	XRCC1			XRCC1
1085	6	3	1	7	CONTROL	CONTROL				--CONTROL
1086	6	3	2	1	CONTROL	CONTROL				--CONTROL
1087	6	3	2	2	CONTROL	CONTROL				--CONTROL
1088	6	3	2	3	MR2-OT0079-006-d06	TBL1X			TBL1X
1089	6	3	2	4	33941	PIAS4			PIAS4
1090	6	3	2	5	LGEA-RHID02-250406-015-F09	NMI			NMI
1091	6	3	2	6	CTC_RHFADN_030805_019_H10_NM_0	DERA			DERA
1092	6	3	2	7	CONTROL	CONTROL				--CONTROL
1093	6	3	3	1	RC2-HT0187-011-c09	GOSR1			GOSR1
1094	6	3	3	2	CM0-GN0080-556-e11	HOXA10			HOXA10
1095	6	3	3	3	MR3-NN0217-008-d02	SLC25A27			SLC25A27
1096	6	3	3	4	34148	DDR2			DDR2
1097	6	3	3	5	LGEA-RHID02-310306-013-B06	RAP1A			RAP1A
1098	6	3	3	6	CTC_RHFADT_300605_024_B08_NM_0	PSMC2			PSMC2
1099	6	3	3	7	CONTROL	CONTROL				--CONTROL
1100	6	3	4	1	CM0-BT0740-315-b03	PRDM15			PRDM15
1101	6	3	4	2	RC5-BT0708-031-C03	TESK2			TESK2
1102	6	3	4	3	PM0-CT0263-006-g05	SFRP4			SFRP4
1103	6	3	4	4	33924	PCDH12			PCDH12
1104	6	3	4	5	LGEA-RHSD02-280406-024-D06		FLJ11806		FLJ11806
1105	6	3	4	6	CTC_RHFADN_300605_014_G03_NM_0	PSMD7			PSMD7
1106	6	3	4	7	CONTROL	CONTROL				--CONTROL
1107	6	3	5	1	QV3-LT0048-068-h05	ZNF38			ZNF38
1108	6	3	5	2	CM1-HT0331-065-b07	ICAM1			ICAM1
1109	6	3	5	3	QV2-BT0616-249-b09	DNER			DNER
1110	6	3	5	4	33907	HTR2A			HTR2A
1111	6	3	5	5	LGEA-RHID02-090506-017-B07	SNF1LK			SNF1LK
1112	6	3	5	6	CTC_RHFADN_030805_114_H09_NM_0	CGI-04			CGI-04
1113	6	3	5	7	CONTROL	CONTROL				--CONTROL
1114	6	3	6	1	QV4-NN0039-197-d04	MAPT			MAPT
1115	6	3	6	2	QV1-UM0035-099-f11	SSH3			SSH3
1116	6	3	6	3	QV3-HT0263-050-a09	PRSS11			PRSS11
1117	6	3	6	4	33895	LEP			LEP
1118	6	3	6	5	LGEA-RHID02-250406-015-A04	SLC44A1			SLC44A1
1119	6	3	6	6	CTC_RHFADN_030805_019_E01_CV34					--CTC_RHFADN_030805_019_E01_CV34
1120	6	3	6	7	CTC_RHFADT_300605_024_E04_NM_0	UNR			UNR
1121	6	3	7	1	RC2-BN0074-016-g08	PIK3C3			PIK3C3
1122	6	3	7	2	QV1-NN1210-438-g04	CPNE6			CPNE6
1123	6	3	7	3	QV4-GN0250-608-e09	MLH1			MLH1
1124	6	3	7	4	33971	HLXB9			HLXB9
1125	6	3	7	5	LGEA-RHID02-210306-012-G03		LOC201895		LOC201895
1126	6	3	7	6	LGEA-RHSD02-020506-025-A11		LOC148137		LOC148137
1127	6	3	7	7	CTC_RHFADT_030805_027_C01_NM_0	RPS6KA5			RPS6KA5
1128	6	4	1	1	CONTROL	CONTROL				--CONTROL
1129	6	4	1	2	CONTROL	CONTROL				--CONTROL
1130	6	4	1	3	33940	PDCD5			PDCD5
1131	6	4	1	4	34016	CARKL			CARKL
1132	6	4	1	5	LGEA-RHSD02-130306-021-F04	ANKHD1			ANKHD1
1133	6	4	1	6	CTC_RHFADN_040805_016_G07_NM_1	CPNE1			CPNE1
1134	6	4	1	7	CONTROL	CONTROL				--CONTROL
1135	6	4	2	1	CONTROL	CONTROL				--CONTROL
1136	6	4	2	2	CONTROL	CONTROL				--CONTROL
1137	6	4	2	3	RC5-CI0147-031-H04	PECAM1			PECAM1
1138	6	4	2	4	40058	PRKACG			PRKACG
1139	6	4	2	5	LGEA-RHID02-250406-015-H11	TMTC3			TMTC3
1140	6	4	2	6	CTC_RHFADN_030805_111_F12_NM_0		MGC12981		MGC12981
1141	6	4	2	7	CONTROL	CONTROL				--CONTROL
1142	6	4	3	1	QV2-LT0039-099-a05	PHLDA1			PHLDA1
1143	6	4	3	2	MR2-HT0757-009-h08	BHLHB2			BHLHB2
1144	6	4	3	3	QV2-HT0685-260-f11	ITGB1			ITGB1
1145	6	4	3	4	19470	CYP26A1			CYP26A1
1146	6	4	3	5	LGEA-RHID02-310306-013-G12	GLUL			GLUL
1147	6	4	3	6	CTC_RHFADT_300605_025_C05_NM_0	EIF3S8			EIF3S8
1148	6	4	3	7	CONTROL	CONTROL				--CONTROL
1149	6	4	4	1	CM1-UT0038-425-g09	DNAJA2			DNAJA2
1150	6	4	4	2	QV0-DT0048-124-h02	TESK1			TESK1
1151	6	4	4	3	QV3-DT0044-045-c04	RAC1			RAC1
1152	6	4	4	4	CONTROL	CONTROL				--CONTROL
1153	6	4	4	5	LGEA-RHID01-080306-013-D04		AK026101	AK026101
1154	6	4	4	6	CTC_RHFADT_030805_027_F07_NM_0	KRT13			KRT13
1155	6	4	4	7	CONTROL	CONTROL				--CONTROL
1156	6	4	5	1	CM1-PT0048-080-d01	BMPR1A			BMPR1A
1157	6	4	5	2	RC0-MT0057-032-f04	CCNE1			CCNE1
1158	6	4	5	3	QV0-ST0247-081-h01	HOXB7			HOXB7
1159	6	4	5	4	34003	ABCB1			ABCB1
1160	6	4	5	5	LGEA-RHID02-090506-017-G06	EXT2			EXT2
1161	6	4	5	6	CTC_RHFADN_040805_016_E06_NM_0	RDBP			RDBP
1162	6	4	5	7	CONTROL	CONTROL				--CONTROL
1163	6	4	6	1	QV1-NT0045-201-d06		FLJ38984		FLJ38984
1164	6	4	6	2	QV2-LT0038-108-e11	TGFA			TGFA
1165	6	4	6	3	CM0-BT0794-409-g11	ESR1			ESR1
1166	6	4	6	4	40032	GRB10			GRB10
1167	6	4	6	5	LGEA-RHID02-250406-015-E05	SLC1A4			SLC1A4
1168	6	4	6	6	CTC_RHFADN_030805_110_G01_NM_0	PMM2			PMM2
1169	6	4	6	7	LHX6_C_267		LHX6_C			LHX6_C
1170	6	4	7	1	CM3-ET0040-181-b01	UCP2			UCP2
1171	6	4	7	2	PM2-FT0055-001-d03	SATB2			SATB2
1172	6	4	7	3	QV3-HT1013-477-f05		FLJ14827		FLJ14827
1173	6	4	7	4	33995	FGF8			FGF8
1174	6	4	7	5	LGEA-RHID02-310306-013-B04	DIP2C			DIP2C
1175	6	4	7	6	LGEA-RHID01-230306-014-D07		KIAA1598		KIAA1598
1176	6	4	7	7	CTC_RHFADT_030805_028_G11_NM_0		FLJ20257		FLJ20257
1177	7	1	1	1	CONTROL	CONTROL				--CONTROL
1178	7	1	1	2	CONTROL	CONTROL				--CONTROL
1179	7	1	1	3	34034	DLL4			DLL4
1180	7	1	1	4	LGEA-RHSD01-230306-023-B02	RNF103			RNF103
1181	7	1	1	5	LGEA-RHSD02-020506-025-H06	BF751901			BF751901
1182	7	1	1	6	CTC_RHFADT_080705_026_D10_NM_0	LARS2			LARS2
1183	7	1	1	7	CONTROL	CONTROL				--CONTROL
1184	7	1	2	1	CONTROL	CONTROL				--CONTROL
1185	7	1	2	2	CONTROL	CONTROL				--CONTROL
1186	7	1	2	3	CM0-CT0549-565-b05	MAP4K4			MAP4K4
1187	7	1	2	4	LGEA-RHID01-080306-013-D03	ZNF148			ZNF148
1188	7	1	2	5	LGEA-RHID02-260406-016-A09	SH3BGRL			SH3BGRL
1189	7	1	2	6	CTC_RHFADT_040805_212_A07_NM_0		MGC13114		MGC13114
1190	7	1	2	7	CONTROL	CONTROL				--CONTROL
1191	7	1	3	1	RC3-CI0162-021-g08		FLJ23322		FLJ23322
1192	7	1	3	2	QV1-CI0173-460-d06	SOX9			SOX9
1193	7	1	3	3	QV0-ST0294-185-g02	SNF1LK			SNF1LK
1194	7	1	3	4	34145	WNT1			WNT1
1195	7	1	3	5	LGEA-RHID01-270606-016-C04	IPO7			IPO7
1196	7	1	3	6	CTC_RHFADN_300605_012_E04_NM_0	DULLARD			DULLARD
1197	7	1	3	7	CONTROL	CONTROL				--CONTROL
1198	7	1	4	1	QV2-NN0045-570-f12	PRICKLE2			PRICKLE2
1199	7	1	4	2	CONTROL	CONTROL				--CONTROL
1200	7	1	4	3	MR0-HT0209-106-a04	AXIN1			AXIN1
1201	7	1	4	4	34043	FCGR1A			FCGR1A
1202	7	1	4	5	CONTROL	CONTROL				--CONTROL
1203	7	1	4	6	CTC_RHFADN_030805_018_C03_NM_0	SRPR			SRPR
1204	7	1	4	7	CONTROL	CONTROL				--CONTROL
1205	7	1	5	1	RC4-OT0072-015-g04	IGF1			IGF1
1206	7	1	5	2	MR1-SN0063-001-e07	CDK6			CDK6
1207	7	1	5	3	RC2-BN0247-015-f03	RBP1			RBP1
1208	7	1	5	4	LGEA-RHSD01-060306-022-E09	METTL3			METTL3
1209	7	1	5	5	LGEA-RHSD02-020506-025-E04		DA489876	DA489876
1210	7	1	5	6	CTC_RHFADT_050705_023_D10_NM_0	AFG3L2			AFG3L2
1211	7	1	5	7	CONTROL	CONTROL				--CONTROL
1212	7	1	6	1	CM0-BT0740-314-g07	KIF22			KIF22
1213	7	1	6	2	QV1-ET0181-519-c04	NOS3			NOS3
1214	7	1	6	3	QV1-CS0008-379-g03	RARA			RARA
1215	7	1	6	4	LGEA-RHID01-080306-013-B04	DDX21			DDX21
1216	7	1	6	5	LGEA-RHID02-070406-014-D07		AU136967	AU136967
1217	7	1	6	6	CTC_RHFADT_040805_211_E06_NM_0	SLC2A5			SLC2A5
1218	7	1	6	7	CTC_RHFADN_300605_013_F01_NM_0	VAC14			VAC14
1219	7	1	7	1	RC2-CT0321-013-g03	COL4A1			COL4A1
1220	7	1	7	2	MR3-ST0203-025-g02	INPP1			INPP1
1221	7	1	7	3	PM3-EN0004-011-d03	PIK3R5			PIK3R5
1222	7	1	7	4	34135	WNT9B			WNT9B
1223	7	1	7	5	LGEA-RHID01-300306-015-B08	TBN			TBN
1224	7	1	7	6	CONTROL	CONTROL				--CONTROL
1225	7	1	7	7	CTC_RHFADN_030805_019_A12_NM_0	SUI1			SUI1
1226	7	2	1	1	CONTROL	CONTROL				--CONTROL
1227	7	2	1	2	CONTROL	CONTROL				--CONTROL
1228	7	2	1	3	34062	MUC16			MUC16
1229	7	2	1	4	LGEA-RHSD01-310306-024-G02	CCND1			CCND1
1230	7	2	1	5	CONTROL	CONTROL				--CONTROL
1231	7	2	1	6	CTC_RHFADT_300605_022_C12_NM_0	PSME3			PSME3
1232	7	2	1	7	CONTROL	CONTROL				--CONTROL
1233	7	2	2	1	CONTROL	CONTROL				--CONTROL
1234	7	2	2	2	CONTROL	CONTROL				--CONTROL
1235	7	2	2	3	34042	FCER2			FCER2
1236	7	2	2	4	LGEA-RHID01-230306-014-F12					--LGEA-RHID01-230306-14-F12
1237	7	2	2	5	LGEA-RHSD02-230306-022-B04		NM_001950	NM_001950
1238	7	2	2	6	CTC_RHFADT_040805_212_H06_NM_1	UBE2A			UBE2A
1239	7	2	2	7	CONTROL	CONTROL				--CONTROL
1240	7	2	3	1	MR0-TN0106-103-d08	PPFIA2			PPFIA2
1241	7	2	3	2	MR3-FN0004-006-d10	EYA1			EYA1
1242	7	2	3	3	MR3-GN0153-001-b04	SALL2			SALL2
1243	7	2	3	4	33906	TRHR			TRHR
1244	7	2	3	5	LGEA-RHSD01-060306-022-A09	CB242937			CB242937
1245	7	2	3	6	CTC_RHFADN_300605_013_H09_NM_0	ASF1B			ASF1B
1246	7	2	3	7	CONTROL	CONTROL				--CONTROL
1247	7	2	4	1	PM0-BT0854-001-f08	THRAP3			THRAP3
1248	7	2	4	2	RC4-HT0587-012-b07	LRP2			LRP2
1249	7	2	4	3	CONTROL	CONTROL				--CONTROL
1250	7	2	4	4	34083	PRKAA1			PRKAA1
1251	7	2	4	5	CONTROL	CONTROL				--CONTROL
1252	7	2	4	6	CTC_RHFADN_030805_019_G01_NM_0	ARL6IP4			ARL6IP4
1253	7	2	4	7	CONTROL	CONTROL				--CONTROL
1254	7	2	5	1	QV0-CT0225-036-f12	TNPO1			TNPO1
1255	7	2	5	2	MR3-SN0066-001-c03	SUPT16H			SUPT16H
1256	7	2	5	3	CM0-TN0034-554-h01	YWHAG			YWHAG
1257	7	2	5	4	LGEA-RHSD01-230306-023-G12	SAA1			SAA1
1258	7	2	5	5	LGEA-RHSD02-270606-026-D07	UBE1			UBE1
1259	7	2	5	6	CTC_RHFADT_300605_021_C06_NM_0	RPL9			RPL9
1260	7	2	5	7	CONTROL	CONTROL				--CONTROL
1261	7	2	6	1	MR2-GN0030-015-f12	EPM2A			EPM2A
1262	7	2	6	2	QV4-HT0539-120-f06	SLCO1C1			SLCO1C1
1263	7	2	6	3	34002	PPP3R1			PPP3R1
1264	7	2	6	4	LGEA-RHID01-230306-014-G11	CSNK1E			CSNK1E
1265	7	2	6	5	LGEA-RHID02-090506-017-H10		DA393184	DA393184
1266	7	2	6	6	CTC_RHFADT_040805_212_D08_NM_0	THOC4			THOC4
1267	7	2	6	7	CTC_RHFADT_030805_027_F01_NM_0	RPS11			RPS11
1268	7	2	7	1	RC0-HT0297-011-h06	SMAD3			SMAD3
1269	7	2	7	2	RC5-BT0604-011-B01	HPCAL4			HPCAL4
1270	7	2	7	3	QV3-HT0460-101-e05	HEL308			HEL308
1271	7	2	7	4	34154	MAP3K7			MAP3K7
1272	7	2	7	5	LGEA-RHID01-270606-016-E10	F2			F2
1273	7	2	7	6	CONTROL	CONTROL				--CONTROL
1274	7	2	7	7	CTC_RHFADN_030805_111_C12_NM_0	HSPCB			HSPCB
1275	7	3	1	1	CONTROL	CONTROL				--CONTROL
1276	7	3	1	2	CONTROL	CONTROL				--CONTROL
1277	7	3	1	3	CONTROL	CONTROL				--CONTROL
1278	7	3	1	4	LGEA-RHSD01-310306-025-A12		C20orf108		C20orf108
1279	7	3	1	5	CONTROL	CONTROL				--CONTROL
1280	7	3	1	6	CTC_RHFADT_300605_024_C12_NM_0		C20orf30		C20orf30
1281	7	3	1	7	CONTROL	CONTROL				--CONTROL
1282	7	3	2	1	CONTROL	CONTROL				--CONTROL
1283	7	3	2	2	CONTROL	CONTROL				--CONTROL
1284	7	3	2	3	33901	ADH4			ADH4
1285	7	3	2	4	LGEA-RHID01-300306-015-B01	CTSH			CTSH
1286	7	3	2	5	LGEA-RHSD02-120406-023-C12		CD511652	CD511652
1287	7	3	2	6	CTC_RHFADT_040805_213_F11_NM_0		KIAA0423		KIAA0423
1288	7	3	2	7	CONTROL	CONTROL				--CONTROL
1289	7	3	3	1	MR4-BT0358-012-h07	PIP5K2B			PIP5K2B
1290	7	3	3	2	RC5-FN0022-031-H02	TIFA			TIFA
1291	7	3	3	3	QV3-HT0636-321-c07	NID			NID
1292	7	3	3	4	34142	SFRP5			SFRP5
1293	7	3	3	5	LGEA-RHSD01-310306-024-E12		BU676595	BU676595
1294	7	3	3	6	CTC_RHFADT_030805_029_F08_NM_0	TMSB10			TMSB10
1295	7	3	3	7	CONTROL	CONTROL				--CONTROL
1296	7	3	4	1	QV3-BN0046-256-h05	TDE2			TDE2
1297	7	3	4	2	QV3-NN1023-179-g01	MSH2			MSH2
1298	7	3	4	3	MR1-GN0173-001-g11	LAMB1			LAMB1
1299	7	3	4	4	34105	GATA3			GATA3
1300	7	3	4	5	CONTROL	CONTROL				--CONTROL
1301	7	3	4	6	CTC_RHFADN_030805_112_A08_NM_0	RPS2			RPS2
1302	7	3	4	7	CONTROL	CONTROL				--CONTROL
1303	7	3	5	1	CM0-NN1010-278-g11	PRICKLE1			PRICKLE1
1304	7	3	5	2	IL0-BT0168-100-h01	HNRPA2B1			HNRPA2B1
1305	7	3	5	3	QV2-NN0045-494-f07	DOCK3			DOCK3
1306	7	3	5	4	LGEA-RHSD01-310306-025-A10	SDHB			SDHB
1307	7	3	5	5	CONTROL	CONTROL				--CONTROL
1308	7	3	5	6	CTC_RHFADT_300605_024_A07_NM_1	TPM3			TPM3
1309	7	3	5	7	CONTROL	CONTROL				--CONTROL
1310	7	3	6	1	IL3-CT0213-035-G02	MME			MME
1311	7	3	6	2	PM2-NT0072-005-f06	DGKH			DGKH
1312	7	3	6	3	33904	RBP4			RBP4
1313	7	3	6	4	LGEA-RHID01-230306-014-H03	PEG3			PEG3
1314	7	3	6	5	LGEA-RHSD02-120406-023-A07		DB347221	DB347221
1315	7	3	6	6	CTC_RHFADT_040805_213_B09_NM_0	CAMKK2			CAMKK2
1316	7	3	6	7	CTC_RHFADT_040805_212_G02_NM_0	RPS17			RPS17
1317	7	3	7	1	MR4-ST0118-023-e02	USP46			USP46
1318	7	3	7	2	QV2-ST0298-063-e06	PSENEN			PSENEN
1319	7	3	7	3	PM2-AN0089-004-c04	DDX52			DDX52
1320	7	3	7	4	CONTROL	CONTROL				--CONTROL
1321	7	3	7	5	LGEA-RHSD01-060306-022-F07					--LGEA-RHSD01-60306-22-F7
1322	7	3	7	6	CONTROL	CONTROL				--CONTROL
1323	7	3	7	7	CTC_RHFADN_030805_113_G07_NM_0	ZNF410			ZNF410
1324	7	4	1	1	CONTROL	CONTROL				--CONTROL
1325	7	4	1	2	CONTROL	CONTROL				--CONTROL
1326	7	4	1	3	34134	FRZB			FRZB
1327	7	4	1	4	LGEA-RHSD01-180406-026-D10	SMOC2			SMOC2
1328	7	4	1	5	CONTROL	CONTROL				--CONTROL
1329	7	4	1	6	CTC_RHFADT_300605_025_G06_NM_2	H2AFV			H2AFV
1330	7	4	1	7	CONTROL	CONTROL				--CONTROL
1331	7	4	2	1	CONTROL	CONTROL				--CONTROL
1332	7	4	2	2	CONTROL	CONTROL				--CONTROL
1333	7	4	2	3	LGEA-RHSD02-270606-026-G03	GRN			GRN
1334	7	4	2	4	LGEA-RHSD01-060306-022-E02	PIGG			PIGG
1335	7	4	2	5	LGEA-RHSD02-280406-024-F05		CK821278	CK821278
1336	7	4	2	6	CTC_RHFADT_040805_214_H03_NM_0		FLJ21439		FLJ21439
1337	7	4	2	7	CONTROL	CONTROL				--CONTROL
1338	7	4	3	1	CM3-HT0484-078-g02	COL4A2			COL4A2
1339	7	4	3	2	QV0-HT0366-073-c11	S100A11			S100A11
1340	7	4	3	3	RC5-GN0194-022-E05	BCL2L11			BCL2L11
1341	7	4	3	4	LGEA-RHSD01-180406-026-C01		DA646975	DA646975
1342	7	4	3	5	LGEA-RHID02-210306-012-D10	AV719766			AV719766
1343	7	4	3	6	CTC_RHFADT_040805_213_E08_NM_1	ARID1A			ARID1A
1344	7	4	3	7	CONTROL	CONTROL				--CONTROL
1345	7	4	4	1	RC4-HT0276-016-b10	CSNK1G3			CSNK1G3
1346	7	4	4	2	MR0-FN0100-003-e01	SYNE1			SYNE1
1347	7	4	4	3	QV3-KT0018-485-f10	KIF13A			KIF13A
1348	7	4	4	4	34050	HOXA7			HOXA7
1349	7	4	4	5	CONTROL	CONTROL				--CONTROL
1350	7	4	4	6	CTC_RHFADN_040805_016_G11_NM_0	FEN1			FEN1
1351	7	4	4	7	CONTROL	CONTROL				--CONTROL
1352	7	4	5	1	QV3-ET0196-372-h01	FOSB			FOSB
1353	7	4	5	2	QV0-BT0041-033-e11	COL4A3BP			COL4A3BP
1354	7	4	5	3	MR0-BN0070-019-g05	PLD1			PLD1
1355	7	4	5	4	LGEA-RHSD01-180406-026-A08	MATN3			MATN3
1356	7	4	5	5	CONTROL	CONTROL				--CONTROL
1357	7	4	5	6	CTC_RHFADT_300605_025_B06_NM_0	EDF1			EDF1
1358	7	4	5	7	CONTROL	CONTROL				--CONTROL
1359	7	4	6	1	CM1-ST0181-026-a10	DVL3			DVL3
1360	7	4	6	2	MR0-BN0115-002-c07	LEPR			LEPR
1361	7	4	6	3	40052	OPN1LW			OPN1LW
1362	7	4	6	4	LGEA-RHSD01-060306-022-G09	PCSK1	AW088654	AW088654
1363	7	4	6	5	LGEA-RHSD02-120406-023-F12		DA645859	DA645859
1364	7	4	6	6	CTC_RHFADT_040805_214_C08_NM_0	AGL			AGL
1365	7	4	6	7	CTC_RHFADT_050705_023_D02_NM_0	ANXA1			ANXA1
1366	7	4	7	1	CM0-NN0001-274-g10	PRDM2			PRDM2
1367	7	4	7	2	PM4-BT0548-001-a05		LOC284058		LOC284058
1368	7	4	7	3	MR2-NT0138-008-h08	MAPK10			MAPK10
1369	7	4	7	4	CONTROL	CONTROL				--CONTROL
1370	7	4	7	5	LGEA-RHSD01-180406-026-H10		BF968136	BF968136
1371	7	4	7	6	CONTROL	CONTROL				--CONTROL
1372	7	4	7	7	CTC_RHFADN_150705_015_E01_NM_0	PCBP2			PCBP2
1373	8	1	1	1	CONTROL	CONTROL				--CONTROL
1374	8	1	1	2	CONTROL	CONTROL				--CONTROL
1375	8	1	1	3	8679	SNAP29			SNAP29
1376	8	1	1	4	19565	RORA			RORA
1377	8	1	1	5	LGEA-RHID02-260406-016-D08		KIAA1961		KIAA1961
1378	8	1	1	6	CTC_RHFADN_030805_113_C06_NM_0	TRAP1			TRAP1
1379	8	1	1	7	CONTROL	CONTROL				--CONTROL
1380	8	1	2	1	CONTROL	CONTROL				--CONTROL
1381	8	1	2	2	CONTROL	CONTROL				--CONTROL
1382	8	1	2	3	QV0-HT0366-074-f11	LAMA3			LAMA3
1383	8	1	2	4	LGEA-RHSD02-020506-025-C09	BG167469			BG167469
1384	8	1	2	5	LGEA-RHID02-070406-014-B01		KIAA1324		KIAA1324
1385	8	1	2	6	CTC_RHFADN_030805_017_F03_NM_0	SQSTM1			SQSTM1
1386	8	1	2	7	CONTROL	CONTROL				--CONTROL
1387	8	1	3	1	RC2-NT0112-012-b07	CLTC			CLTC
1388	8	1	3	2	CM1-NN0063-234-d12	ZNF3			ZNF3
1389	8	1	3	3	MR3-FN0209-005-f12	TLE2			TLE2
1390	8	1	3	4	18195	S100B			S100B
1391	8	1	3	5	LGEA-RHID02-130306-011-D10	RDBP			RDBP
1392	8	1	3	6	CTC_RHFADT_030805_029_A01_NM_0	GPR109B			GPR109B
1393	8	1	3	7	CONTROL	CONTROL				--CONTROL
1394	8	1	4	1	RC2-NT0112-013-h05		FLJ10769		FLJ10769
1395	8	1	4	2	RC1-HT0623-011-a09	VANGL2			VANGL2
1396	8	1	4	3	CM1-FN0104-315-f05	IL6ST			IL6ST
1397	8	1	4	4	16123	PPARD			PPARD
1398	8	1	4	5	LGEA-RHSD02-230306-022-A08	WDR42A			WDR42A
1399	8	1	4	6	CTC_RHFADN_150705_015_B10_NM_0	TPR			TPR
1400	8	1	4	7	CONTROL	CONTROL				--CONTROL
1401	8	1	5	1	RC4-HT1106-011-e02	MAPK14			MAPK14
1402	8	1	5	2	RC0-SN0046-011-d02	TCTA			TCTA
1403	8	1	5	3	QV0-NN1022-220-e12	FBXO3			FBXO3
1404	8	1	5	4	CONTROL	CONTROL				--CONTROL
1405	8	1	5	5	LGEA-RHID02-260406-016-B01		C3orf62		C3orf62
1406	8	1	5	6	CTC_RHFADN_030805_112_A09_NM_0		C6orf109		C6orf109
1407	8	1	5	7	CONTROL	CONTROL				--CONTROL
1408	8	1	6	1	MR0-GN0024-006-f10	HGF			HGF
1409	8	1	6	2	MR4-RT0044-001-c06	CELSR2			CELSR2
1410	8	1	6	3	QV2-BT0636-138-h06	OIP106			OIP106
1411	8	1	6	4	34015	CALCA			CALCA
1412	8	1	6	5	LGEA-RHID02-070406-014-C11	VEGF			VEGF
1413	8	1	6	6	CTC_RHFADN_030805_017_C09_NM_0	OS9			OS9
1414	8	1	6	7	CTC_RHFADT_030805_210_C09_NM_0	ZNF161			ZNF161
1415	8	1	7	1	RC0-BN0329-031-d08	ATP6V0A1			ATP6V0A1
1416	8	1	7	2	CM3-BN0022-094-f08	WNT5A			WNT5A
1417	8	1	7	3	CM0-CT0312-153-g04	RAF1			RAF1
1418	8	1	7	4	12888	TUBB4			TUBB4
1419	8	1	7	5	LGEA-RHSD01-180406-026-F01	SLC39A8			SLC39A8
1420	8	1	7	6	LGEA-RHSD02-230306-022-D05	KRT19			KRT19
1421	8	1	7	7	CTC_RHFADN_150705_015_G06_NM_0	DUSP5			DUSP5
1422	8	2	1	1	CONTROL	CONTROL				--CONTROL
1423	8	2	1	2	CONTROL	CONTROL				--CONTROL
1424	8	2	1	3	16818	IGF2R			IGF2R
1425	8	2	1	4	33843	NGFB			NGFB
1426	8	2	1	5	LGEA-RHID02-260406-016-E07	EEF1A1			EEF1A1
1427	8	2	1	6	CTC_RHFADN_030805_114_B06_NM_1		FLJ44216		FLJ44216
1428	8	2	1	7	CONTROL	CONTROL				--CONTROL
1429	8	2	2	1	CONTROL	CONTROL				--CONTROL
1430	8	2	2	2	CONTROL	CONTROL				--CONTROL
1431	8	2	2	3	MR2-NN1112-008-a05	PPP2R2C			PPP2R2C
1432	8	2	2	4	34057	LHX1			LHX1
1433	8	2	2	5	LGEA-RHID02-070406-014-H05	CD59			CD59
1434	8	2	2	6	CTC_RHFADN_030805_018_E04_NM_0	STOML2			STOML2
1435	8	2	2	7	CONTROL	CONTROL				--CONTROL
1436	8	2	3	1	QV1-UM0099-147-d03		C9orf10		C9orf10
1437	8	2	3	2	QV0-BT0074-004-f10	KRT18			KRT18
1438	8	2	3	3	PM0-HT1077-002-C08	SERPINE1			SERPINE1
1439	8	2	3	4	33954	DLEC1			DLEC1
1440	8	2	3	5	LGEA-RHID02-210306-012-B07	TMEM106B			TMEM106B
1441	8	2	3	6	CTC_RHFADT_030805_210_G07_NM_0	TMEM16A			TMEM16A
1442	8	2	3	7	CONTROL	CONTROL				--CONTROL
1443	8	2	4	1	CM1-CI0092-503-f03		C9orf37		C9orf37
1444	8	2	4	2	MR1-OT0011-002-e07	KIF7			KIF7
1445	8	2	4	3	CM0-CT0507-544-f08	ACSL3			ACSL3
1446	8	2	4	4	17314	PRKCA			PRKCA
1447	8	2	4	5	LGEA-RHSD02-120406-023-E06	INADL			INADL
1448	8	2	4	6	CTC_RHFADN_300605_012_G03_NM_0	DAP			DAP
1449	8	2	4	7	CONTROL	CONTROL				--CONTROL
1450	8	2	5	1	MR4-BN0112-203-c02	ENO2			ENO2
1451	8	2	5	2	MR4-ST0125-001-f10	EVI1			EVI1
1452	8	2	5	3	RC1-BT0254-121-g01	RALGPS1			RALGPS1
1453	8	2	5	4	16823	MAOB			MAOB
1454	8	2	5	5	LGEA-RHID02-260406-016-F01	MAP3K1			MAP3K1
1455	8	2	5	6	CTC_RHFADN_030805_113_F07_NM_0	PRKCZ			PRKCZ
1456	8	2	5	7	CONTROL	CONTROL				--CONTROL
1457	8	2	6	1	RC2-TN0082-011-a08	PTEN			PTEN
1458	8	2	6	2	CM3-NT0089-179-d08	B4GALT6			B4GALT6
1459	8	2	6	3	QV3-BN0046-122-e02	ETS1			ETS1
1460	8	2	6	4	34133	PAX8			PAX8
1461	8	2	6	5	LGEA-RHID02-070406-014-H08	NAP1L1			NAP1L1
1462	8	2	6	6	CTC_RHFADN_030805_017_H04_NM_0	EBP			EBP
1463	8	2	6	7	CTC_RHFADT_040805_211_B05_NM_0	SPBC25			SPBC25
1464	8	2	7	1	PM2-CI0111-001-e11	MGMT			MGMT
1465	8	2	7	2	RC5-HT0410-031-b04	COL5A2			COL5A2
1466	8	2	7	3	MR0-HT0405-202-b04	FN3K			FN3K
1467	8	2	7	4	33835	DIO3			DIO3
1468	8	2	7	5	LGEA-RHID02-210306-012-B01	PEX7			PEX7
1469	8	2	7	6	LGEA-RHSD02-280406-024-B05	MALAT1			MALAT1
1470	8	2	7	7	CTC_RHFADN_300605_013_F07_NM_0	PSMB3			PSMB3
1471	8	3	1	1	CONTROL	CONTROL				--CONTROL
1472	8	3	1	2	CONTROL	CONTROL				--CONTROL
1473	8	3	1	3	18165	NRGN			NRGN
1474	8	3	1	4	33935	BCL9			BCL9
1475	8	3	1	5	LGEA-RHID02-090506-017-F03	ACAD11			ACAD11
1476	8	3	1	6	CTC_RHFADN_040805_016_A12_NM_1	ALDOA			ALDOA
1477	8	3	1	7	CONTROL	CONTROL				--CONTROL
1478	8	3	2	1	CONTROL	CONTROL				--CONTROL
1479	8	3	2	2	CONTROL	CONTROL				--CONTROL
1480	8	3	2	3	MR1-TN0045-005-f07	CA11			CA11
1481	8	3	2	4	33914	TRPV1			TRPV1
1482	8	3	2	5	LGEA-RHID02-250406-015-E02	FUT8			FUT8
1483	8	3	2	6	CTC_RHFADN_030805_019_H03_NM_0	ODC1			ODC1
1484	8	3	2	7	CONTROL	CONTROL				--CONTROL
1485	8	3	3	1	RC0-FN0081-021-d11	SIAH1			SIAH1
1486	8	3	3	2	CM0-FN0050-426-a05	AP2M1			AP2M1
1487	8	3	3	3	RC0-BT0387-011-c10	CCNB1			CCNB1
1488	8	3	3	4	34050	HOXA7			HOXA7
1489	8	3	3	5	LGEA-RHID02-210306-012-H04	ACLY			ACLY
1490	8	3	3	6	CTC_RHFADT_300605_024_A02_NM_0	RBBP4			RBBP4
1491	8	3	3	7	CONTROL	CONTROL				--CONTROL
1492	8	3	4	1	QV1-DT0071-064-b12		FLJ14624		FLJ14624
1493	8	3	4	2	MR4-NT0140-204-c12	GAPDH			GAPDH
1494	8	3	4	3	PM0-BN0081-001-b08	HPRT1			HPRT1
1495	8	3	4	4	33917	EPHB6			EPHB6
1496	8	3	4	5	LGEA-RHSD02-020506-025-B08	KLHDC2			KLHDC2
1497	8	3	4	6	CTC_RHFADN_300605_014_E06_NM_1		LOC91801		LOC91801
1498	8	3	4	7	CONTROL	CONTROL				--CONTROL
1499	8	3	5	1	RC2-CT0201-021-b08	TBC1D4			TBC1D4
1500	8	3	5	2	RC0-HT0885-033-d04	SULF1			SULF1
1501	8	3	5	3	QV1-KT0023-481-b09	MCL1			MCL1
1502	8	3	5	4	33899	TGM2			TGM2
1503	8	3	5	5	LGEA-RHID02-090506-017-C04		KIAA0090		KIAA0090
1504	8	3	5	6	CTC_RHFADN_030805_114_H04_NM_0	SFRS3			SFRS3
1505	8	3	5	7	CONTROL	CONTROL				--CONTROL
1506	8	3	6	1	QV4-EN0032-223-a03	ALCAM			ALCAM
1507	8	3	6	2	PM2-KT0007-006-g01	KRT1			KRT1
1508	8	3	6	3	QV3-TN0167-416-b07	NOTCH2			NOTCH2
1509	8	3	6	4	33891	LRAT			LRAT
1510	8	3	6	5	LGEA-RHID02-250406-015-B01	MAL2			MAL2
1511	8	3	6	6	CTC_RHFADN_030805_018_G09_NM_0	WDR58			WDR58
1512	8	3	6	7	CTC_RHFADT_300605_024_D07_CV34					--CTC_RHFADT_300605_024_D07_CV34
1513	8	3	7	1	RC2-BN0074-016-a07	TBL1XR1			TBL1XR1
1514	8	3	7	2	RC3-BT0319-014-b05	PDCD7			PDCD7
1515	8	3	7	3	CM1-UT0039-391-b08	SDC1			SDC1
1516	8	3	7	4	CONTROL	CONTROL				--CONTROL
1517	8	3	7	5	LGEA-RHID02-210306-012-E10	YWHAZ			YWHAZ
1518	8	3	7	6	LGEA-RHSD02-280406-024-G05	ANKRD30A			ANKRD30A
1519	8	3	7	7	CTC_RHFADT_030805_027_B04_NM_0	DSP			DSP
1520	8	4	1	1	CONTROL	CONTROL				--CONTROL
1521	8	4	1	2	CONTROL	CONTROL				--CONTROL
1522	8	4	1	3	33938	TRPM7			TRPM7
1523	8	4	1	4	34014	CALB2			CALB2
1524	8	4	1	5	LGEA-RHSD02-130306-021-G06	CCDC22			CCDC22
1525	8	4	1	6	CTC_RHFADN_040805_016_G05_NM_0	UBB			UBB
1526	8	4	1	7	CONTROL	CONTROL				--CONTROL
1527	8	4	2	1	CONTROL	CONTROL				--CONTROL
1528	8	4	2	2	CONTROL	CONTROL				--CONTROL
1529	8	4	2	3	RC5-CI0147-031-B01	CCDC6			CCDC6
1530	8	4	2	4	40056	PIAS1			PIAS1
1531	8	4	2	5	LGEA-RHID02-250406-015-E09	KBTBD2			KBTBD2
1532	8	4	2	6	CTC_RHFADN_030805_111_F06_NM_0	MCL1			MCL1
1533	8	4	2	7	CONTROL	CONTROL				--CONTROL
1534	8	4	3	1	QV1-KT0023-475-a06	SMARCC1			SMARCC1
1535	8	4	3	2	MR4-HB0044-003-a11	CSNK1G1			CSNK1G1
1536	8	4	3	3	RC0-MT0139-021-e03	PAWR			PAWR
1537	8	4	3	4	34157	VANGL1			VANGL1
1538	8	4	3	5	LGEA-RHID02-310306-013-G05	RPL3			RPL3
1539	8	4	3	6	CTC_RHFADT_300605_025_C04_NM_0	ATP5E			ATP5E
1540	8	4	3	7	CONTROL	CONTROL				--CONTROL
1541	8	4	4	1	RC4-CT0322-019-b08	STAT2			STAT2
1542	8	4	4	2	MR1-UM0008-004-c10	CDC42			CDC42
1543	8	4	4	3	QV3-DT0044-045-g01	ROCK2			ROCK2
1544	8	4	4	4	4974	TFR2			TFR2
1545	8	4	4	5	LGEA-RHID01-080306-013-D01	CACHD1			CACHD1
1546	8	4	4	6	CTC_RHFADT_030805_027_E04_NM_0	GOT2			GOT2
1547	8	4	4	7	CONTROL	CONTROL				--CONTROL
1548	8	4	5	1	MR3-UM0065-107-g03	CD74			CD74
1549	8	4	5	2	MR2-ST0129-009-a12	DGKQ			DGKQ
1550	8	4	5	3	QV2-NN0045-509-c10	ITPKB			ITPKB
1551	8	4	5	4	33988	TM4SF2			TM4SF2
1552	8	4	5	5	LGEA-RHID02-090506-017-G01	PCBP2			PCBP2
1553	8	4	5	6	CTC_RHFADN_040805_016_D08_NM_0	RAB25			RAB25
1554	8	4	5	7	CONTROL	CONTROL				--CONTROL
1555	8	4	6	1	RC2-CN0051-015-b02	MMP1			MMP1
1556	8	4	6	2	PM2-BN0080-004-a12	SERPINA3			SERPINA3
1557	8	4	6	3	PM0-ET0208-001-e08	CLIC6			CLIC6
1558	8	4	6	4	40030	FZD10			FZD10
1559	8	4	6	5	LGEA-RHID02-250406-015-G06	MLL5			MLL5
1560	8	4	6	6	CTC_RHFADN_030805_110_F04_NM_0	P4HB			P4HB
1561	8	4	6	7	LHX6_B_315		LHX6_B			LHX6_B
1562	8	4	7	1	QV3-HT0513-117-g11	ID4			ID4
1563	8	4	7	2	QV1-EN0042-233-h08	CDIPT			CDIPT
1564	8	4	7	3	RC0-AN0041-034-b04	ALDH1A3			ALDH1A3
1565	8	4	7	4	33979	CTNND2			CTNND2
1566	8	4	7	5	LGEA-RHID02-310306-013-F11	ARHGEF16			ARHGEF16
1567	8	4	7	6	LGEA-RHID01-080306-013-C03		BG681172	BG681172
1568	8	4	7	7	CTC_RHFADT_030805_028_F10_NM_0	PSMB5			PSMB5
1569	9	1	1	1	CONTROL	CONTROL				--CONTROL
1570	9	1	1	2	CONTROL	CONTROL				--CONTROL
1571	9	1	1	3	34032	DLL1			DLL1
1572	9	1	1	4	LGEA-RHSD01-230306-023-D08	BTAF1			BTAF1
1573	9	1	1	5	LGEA-RHSD02-020506-025-H01	TRAPPC2			TRAPPC2
1574	9	1	1	6	CTC_RHFADT_080705_026_C12_NM_0	JAK1			JAK1
1575	9	1	1	7	CONTROL	CONTROL				--CONTROL
1576	9	1	2	1	CONTROL	CONTROL				--CONTROL
1577	9	1	2	2	CONTROL	CONTROL				--CONTROL
1578	9	1	2	3	MR1-RT0025-001-c07	ABCA5			ABCA5
1579	9	1	2	4	LGEA-RHID01-080306-013-A02	GNB2			GNB2
1580	9	1	2	5	LGEA-RHID02-250406-015-F08		BC094756	BC094756
1581	9	1	2	6	CTC_RHFADT_040805_212_A06_NM_0	ELAC2			ELAC2
1582	9	1	2	7	CONTROL	CONTROL				--CONTROL
1583	9	1	3	1	CM0-HT0633-304-d01	PI3			PI3
1584	9	1	3	2	QV1-GN0317-527-e08	GH1			GH1
1585	9	1	3	3	PM0-UM0018-003-f10	TTK			TTK
1586	9	1	3	4	34144	GSK3B			GSK3B
1587	9	1	3	5	LGEA-RHID01-270606-016-B02	SF3B14			SF3B14
1588	9	1	3	6	ADAM_23_3	ADAM23			ADAM23
1589	9	1	3	7	CONTROL	CONTROL				--CONTROL
1590	9	1	4	1	RC2-CS0018-013-c11	H1F0			H1F0
1591	9	1	4	2	IL3-HT0618-118-C04		CXorf36		CXorf36
1592	9	1	4	3	MR0-FN0098-012-b02	GRK5			GRK5
1593	9	1	4	4	34041	EEF2K			EEF2K
1594	9	1	4	5	CONTROL	CONTROL				--CONTROL
1595	9	1	4	6	CTC_RHFADN_030805_018_C02_NM_0	KRT5			KRT5
1596	9	1	4	7	CONTROL	CONTROL				--CONTROL
1597	9	1	5	1	QV1-BN0003-040-d10	MUC1			MUC1
1598	9	1	5	2	MR1-ET0144-001-g04	MEF2B			MEF2B
1599	9	1	5	3	MR1-ST0110-003-b09	TLE1			TLE1
1600	9	1	5	4	LGEA-RHSD01-060306-022-B05	BRD7			BRD7
1601	9	1	5	5	LGEA-RHSD02-020506-025-E03		BU684023	BU684023
1602	9	1	5	6	CTC_RHFADT_050705_023_C03_BM68					--CTC_RHFADT_050705_023_C03_BM68
1603	9	1	5	7	CONTROL	CONTROL				--CONTROL
1604	9	1	6	1	MR4-NN1197-003-c03	OCRL			OCRL
1605	9	1	6	2	MR0-BT0551-102-g07	CDC7			CDC7
1606	9	1	6	3	RC2-CT0432-013-e06	GPHN			GPHN
1607	9	1	6	4	LGEA-RHID01-201205-012-C01	NDUFB2			NDUFB2
1608	9	1	6	5	LGEA-RHID02-070406-014-C02	HLA-DRA			HLA-DRA
1609	9	1	6	6	CTC_RHFADT_040805_211_E03_NM_1	FAM36A			FAM36A
1610	9	1	6	7	CTC_RHFADN_300605_013_C04_NM_0	MYO1B			MYO1B
1611	9	1	7	1	QV1-NN0229-444-a01	EYA4			EYA4
1612	9	1	7	2	RC3-NT0221-011-e06	NPY1R			NPY1R
1613	9	1	7	3	PM3-OT0015-002-d11	PRKACB			PRKACB
1614	9	1	7	4	34129	MYC			MYC
1615	9	1	7	5	LGEA-RHID01-300306-015-A07	CA775602			CA775602
1616	9	1	7	6	CONTROL	CONTROL				--CONTROL
1617	9	1	7	7	CTC_RHFADN_030805_018_H06_NM_0	PLAU			PLAU
1618	9	2	1	1	CONTROL	CONTROL				--CONTROL
1619	9	2	1	2	CONTROL	CONTROL				--CONTROL
1620	9	2	1	3	34058	MAP1LC3A			MAP1LC3A
1621	9	2	1	4	LGEA-RHSD01-310306-024-H02	RPL32			RPL32
1622	9	2	1	5	CONTROL	CONTROL				--CONTROL
1623	9	2	1	6	CTC_RHFADT_300605_022_A05_NM_0	UQCRH			UQCRH
1624	9	2	1	7	CONTROL	CONTROL				--CONTROL
1625	9	2	2	1	CONTROL	CONTROL				--CONTROL
1626	9	2	2	2	CONTROL	CONTROL				--CONTROL
1627	9	2	2	3	34074	PIK3C2G			PIK3C2G
1628	9	2	2	4	LGEA-RHID01-230306-014-H11	USP4			USP4
1629	9	2	2	5	LGEA-RHSD02-230306-022-A04		BX648473	BX648473
1630	9	2	2	6	CTC_RHFADT_040805_212_G04_NM_0	GOLGB1			GOLGB1
1631	9	2	2	7	CONTROL	CONTROL				--CONTROL
1632	9	2	3	1	CM1-HT0485-095-e06	SMARCA2			SMARCA2
1633	9	2	3	2	RC4-MT0235-011-d12		FLJ34048		FLJ34048
1634	9	2	3	3	MR2-OT0079-002-d06	EP400			EP400
1635	9	2	3	4	33829	HSD17B1			HSD17B1
1636	9	2	3	5	LGEA-RHID01-270606-016-H07	EIF3S5			EIF3S5
1637	9	2	3	6	CTC_RHFADN_300605_013_H07_NM_1		C20orf24		C20orf24
1638	9	2	3	7	CONTROL	CONTROL				--CONTROL
1639	9	2	4	1	QV2-OT0034-241-c08	LOXL2			LOXL2
1640	9	2	4	2	PM3-HT0907-001-a07	ITGA5			ITGA5
1641	9	2	4	3	PM1-HT0452-002-b11	LCP2			LCP2
1642	9	2	4	4	34081	PPIC			PPIC
1643	9	2	4	5	CONTROL	CONTROL				--CONTROL
1644	9	2	4	6	CTC_RHFADN_030805_019_E12_NM_0	EIF3S5			EIF3S5
1645	9	2	4	7	CONTROL	CONTROL				--CONTROL
1646	9	2	5	1	QV0-NN1071-207-g06	CAMK2B			CAMK2B
1647	9	2	5	2	QV3-BT0537-057-f08	KRT19			KRT19
1648	9	2	5	3	QV4-CI0098-462-d02	USP40			USP40
1649	9	2	5	4	LGEA-RHSD01-230306-023-A05		XM_944191	XM_944191
1650	9	2	5	5	LGEA-RHSD02-270606-026-D06	NUMBL			NUMBL
1651	9	2	5	6	CTC_RHFADT_080705_026_G12_NM_0	PCMT1			PCMT1
1652	9	2	5	7	CONTROL	CONTROL				--CONTROL
1653	9	2	6	1	QV1-HT0474-113-f03		C13orf24		C13orf24
1654	9	2	6	2	QV4-HT0539-120-c08	CLDN1			CLDN1
1655	9	2	6	3	33937	FGF2			FGF2
1656	9	2	6	4	LGEA-RHID01-230306-014-H02	PPGB			PPGB
1657	9	2	6	5	LGEA-RHID02-090506-017-C01		AB046792	AB046792
1658	9	2	6	6	CTC_RHFADT_040805_212_D04_NM_0	MTL5			MTL5
1659	9	2	6	7	CTC_RHFADT_030805_027_E09_NM_0	CAPZA1			CAPZA1
1660	9	2	7	1	MR0-BN0070-007-g03		LOC90826		LOC90826
1661	9	2	7	2	RC4-HT0738-013-e01	IMPA1			IMPA1
1662	9	2	7	3	CM1-BN0116-193-g02	DKFZP566D1346			DKFZP566D1346
1663	9	2	7	4	34152	NKD1			NKD1
1664	9	2	7	5	LGEA-RHID01-270606-016-E08	CAPN1			CAPN1
1665	9	2	7	6	CONTROL	CONTROL				--CONTROL
1666	9	2	7	7	CTC_RHFADN_030805_111_A12_NM_0	WDR40A			WDR40A
1667	9	3	1	1	CONTROL	CONTROL				--CONTROL
1668	9	3	1	2	CONTROL	CONTROL				--CONTROL
1669	9	3	1	3	34111	PPP3CB			PPP3CB
1670	9	3	1	4	LGEA-RHSD01-310306-025-B01	HSP90AA1			HSP90AA1
1671	9	3	1	5	CONTROL	CONTROL				--CONTROL
1672	9	3	1	6	CTC_RHFADT_300605_024_C07_NM_0	EBPL			EBPL
1673	9	3	1	7	CONTROL	CONTROL				--CONTROL
1674	9	3	2	1	CONTROL	CONTROL				--CONTROL
1675	9	3	2	2	CONTROL	CONTROL				--CONTROL
1676	9	3	2	3	20259	RORB			RORB
1677	9	3	2	4	LGEA-RHID01-300306-015-B06	GPRC5C			GPRC5C
1678	9	3	2	5	LGEA-RHSD02-120406-023-C09		DB324154	DB324154
1679	9	3	2	6	CTC_RHFADT_040805_213_F09_NM_0	NIPBL			NIPBL
1680	9	3	2	7	CONTROL	CONTROL				--CONTROL
1681	9	3	3	1	MR4-BT0358-012-b03	ALB			ALB
1682	9	3	3	2	PM0-KT0008-001-h07	CACYBP			CACYBP
1683	9	3	3	3	MR1-CI0182-004-c04	PIK3R2			PIK3R2
1684	9	3	3	4	34092	TCF7L2			TCF7L2
1685	9	3	3	5	LGEA-RHSD01-310306-024-D12	BMPR2			BMPR2
1686	9	3	3	6	CTC_RHFADT_030805_029_F03_NM_0	HSPA5			HSPA5
1687	9	3	3	7	CONTROL	CONTROL				--CONTROL
1688	9	3	4	1	QV2-HT0577-164-f01	ITPKA			ITPKA
1689	9	3	4	2	QV3-NN1023-179-g10	C1QDC1			C1QDC1
1690	9	3	4	3	MR2-CN0035-203-e07	CDS1			CDS1
1691	9	3	4	4	34104	CRABP2			CRABP2
1692	9	3	4	5	CONTROL	CONTROL				--CONTROL
1693	9	3	4	6	CTC_RHFADN_030805_111_H09_NM_0	RRM1			RRM1
1694	9	3	4	7	CONTROL	CONTROL				--CONTROL
1695	9	3	5	1	QV0-NN1141-364-a06	TCF3			TCF3
1696	9	3	5	2	QV0-BN0146-210-a03	ARRDC4			ARRDC4
1697	9	3	5	3	CM0-CI0136-654-c07	TNKS2			TNKS2
1698	9	3	5	4	LGEA-RHSD01-310306-024-G11	PPP1CA			PPP1CA
1699	9	3	5	5	CONTROL	CONTROL				--CONTROL
1700	9	3	5	6	CTC_RHFADT_300605_022_H04_BC03					--CTC_RHFADT_300605_022_H04_BC03
1701	9	3	5	7	CONTROL	CONTROL				--CONTROL
1702	9	3	6	1	RC3-NN0071-011-c03	USP20			USP20
1703	9	3	6	2	QV2-HT0577-219-c09					--QV2-HT577-219-B9
1704	9	3	6	3	40031	FZD8			FZD8
1705	9	3	6	4	LGEA-RHID01-230306-014-G07	PCBP1			PCBP1
1706	9	3	6	5	LGEA-RHSD02-230306-022-H06		CD687728	CD687728
1707	9	3	6	6	CTC_RHFADT_040805_213_B04_NM_0	NECAP1			NECAP1
1708	9	3	6	7	CTC_RHFADT_040805_212_D07_NM_0	RPL29			RPL29
1709	9	3	7	1	PM3-HT0344-005-c01	ANKRD11			ANKRD11
1710	9	3	7	2	MR2-HT1048-002-a06	HRBL			HRBL
1711	9	3	7	3	QV4-NN1149-443-d10	NCAM1			NCAM1
1712	9	3	7	4	CONTROL	CONTROL				--CONTROL
1713	9	3	7	5	LGEA-RHSD01-060306-022-D02		BC033025	BC033025
1714	9	3	7	6	CONTROL	CONTROL				--CONTROL
1715	9	3	7	7	CTC_RHFADN_030805_112_G02_NM_1	RHOC			RHOC
1716	9	4	1	1	CONTROL	CONTROL				--CONTROL
1717	9	4	1	2	CONTROL	CONTROL				--CONTROL
1718	9	4	1	3	34110	PLCB3			PLCB3
1719	9	4	1	4	LGEA-RHSD01-180406-026-D01	UQCR			UQCR
1720	9	4	1	5	CONTROL	CONTROL				--CONTROL
1721	9	4	1	6	CTC_RHFADT_300605_025_E07_NM_0	DNAJA1			DNAJA1
1722	9	4	1	7	CONTROL	CONTROL				--CONTROL
1723	9	4	2	1	CONTROL	CONTROL				--CONTROL
1724	9	4	2	2	CONTROL	CONTROL				--CONTROL
1725	9	4	2	3	LGEA-RHSD02-270606-026-G06	UBAP2L			UBAP2L
1726	9	4	2	4	LGEA-RHSD01-060306-022-G10		C2orf25		C2orf25
1727	9	4	2	5	LGEA-RHSD02-280406-024-E12	R22320			R22320
1728	9	4	2	6	CTC_RHFADT_040805_214_G10_NM_2		KIAA1078		KIAA1078
1729	9	4	2	7	CONTROL	CONTROL				--CONTROL
1730	9	4	3	1	CM3-HT0484-078-f11	AKNA			AKNA
1731	9	4	3	2	QV3-ET0171-492-a11	PTPN23			PTPN23
1732	9	4	3	3	MR1-HT1184-001-d09	CCND2			CCND2
1733	9	4	3	4	34035	DNTT			DNTT
1734	9	4	3	5	LGEA-RHID02-210306-012-C09	ATP5E			ATP5E
1735	9	4	3	6	CTC_RHFADT_040805_213_C07_NM_0	CDK7			CDK7
1736	9	4	3	7	CONTROL	CONTROL				--CONTROL
1737	9	4	4	1	MR3-ST0290-026-d02	ZNF385			ZNF385
1738	9	4	4	2	PM0-HT0225-001-d05	CSNK1G2			CSNK1G2
1739	9	4	4	3	QV1-ET0183-529-b10	CASP3			CASP3
1740	9	4	4	4	34121	CSNK2A2			CSNK2A2
1741	9	4	4	5	CONTROL	CONTROL				--CONTROL
1742	9	4	4	6	CTC_RHFADN_030805_114_G12_NM_0	PLP2			PLP2
1743	9	4	4	7	CONTROL	CONTROL				--CONTROL
1744	9	4	5	1	RC0-BT0813-033-a07	PCTK1			PCTK1
1745	9	4	5	2	QV0-LT0013-108-a05	PLCG2			PLCG2
1746	9	4	5	3	MR3-NN0219-012-g09	SCN3B			SCN3B
1747	9	4	5	4	LGEA-RHSD01-180406-026-B06	TCP1			TCP1
1748	9	4	5	5	CONTROL	CONTROL				--CONTROL
1749	9	4	5	6	CTC_RHFADT_300605_025_A12_NM_1		C16orf34		C16orf34
1750	9	4	5	7	CONTROL	CONTROL				--CONTROL
1751	9	4	6	1	MR3-ST0203-024-f08	CDKN1B			CDKN1B
1752	9	4	6	2	QV2-CT0261-010-a01	POU2F2			POU2F2
1753	9	4	6	3	34059	MAP3K12			MAP3K12
1754	9	4	6	4	LGEA-RHID01-300306-015-H10	HIP1			HIP1
1755	9	4	6	5	LGEA-RHSD02-120406-023-F05		BP418539	BP418539
1756	9	4	6	6	CTC_RHFADT_040805_214_A04_NM_0	SCOC			SCOC
1757	9	4	6	7	CTC_RHFADT_050705_023_C07_NM_0	ATP5L			ATP5L
1758	9	4	7	1	PM3-HT0627-001-f07	COL4A2			COL4A2
1759	9	4	7	2	QV3-DT0045-108-a01	CHD9			CHD9
1760	9	4	7	3	MR2-NT0138-008-d09	EGR1			EGR1
1761	9	4	7	4	CONTROL	CONTROL				--CONTROL
1762	9	4	7	5	LGEA-RHSD01-180406-026-G10		CR736439	CR736439
1763	9	4	7	6	CONTROL	CONTROL				--CONTROL
1764	9	4	7	7	CTC_RHFADN_150705_015_C12_NM_1	SNRPB			SNRPB
1765	10	1	1	1	CONTROL	CONTROL				--CONTROL
1766	10	1	1	2	CONTROL	CONTROL				--CONTROL
1767	10	1	1	3	3328	ESR2			ESR2
1768	10	1	1	4	6799	ALDH1A1			ALDH1A1
1769	10	1	1	5	LGEA-RHID02-260406-016-B04	IRXL1			IRXL1
1770	10	1	1	6	CTC_RHFADN_030805_112_F10_NM_0	SFRS7			SFRS7
1771	10	1	1	7	CONTROL	CONTROL				--CONTROL
1772	10	1	2	1	CONTROL	CONTROL				--CONTROL
1773	10	1	2	2	CONTROL	CONTROL				--CONTROL
1774	10	1	2	3	QV1-GN0319-526-d07	EGFR			EGFR
1775	10	1	2	4	34064	MYOG			MYOG
1776	10	1	2	5	LGEA-RHID02-070406-014-A12	POMP			POMP
1777	10	1	2	6	CTC_RHFADN_030805_017_E11_NM_1	TRAF4			TRAF4
1778	10	1	2	7	CONTROL	CONTROL				--CONTROL
1779	10	1	3	1	CM1-TN0134-427-g04	VIM			VIM
1780	10	1	3	2	RC5-BT0054-031-B01	SIX1			SIX1
1781	10	1	3	3	QV3-HT0513-118-h02	APH1B			APH1B
1782	10	1	3	4	16716	CYP1A1			CYP1A1
1783	10	1	3	5	LGEA-RHID02-130306-011-A06	EIF4A2			EIF4A2
1784	10	1	3	6	CTC_RHFADT_030805_028_H11_NM_0	GOLGA5			GOLGA5
1785	10	1	3	7	CONTROL	CONTROL				--CONTROL
1786	10	1	4	1	CM1-NN1003-153-h10	BACE1			BACE1
1787	10	1	4	2	QV4-FT0005-205-f04	INPP5A			INPP5A
1788	10	1	4	3	PM3-BT0584-002-f05	GRK6			GRK6
1789	10	1	4	4	13458	RLBP1			RLBP1
1790	10	1	4	5	LGEA-RHSD02-230306-022-A01	NISCH			NISCH
1791	10	1	4	6	CTC_RHFADN_150705_015_B07_NM_0	PPGB			PPGB
1792	10	1	4	7	CONTROL	CONTROL				--CONTROL
1793	10	1	5	1	RC2-BN0120-011-h11	SYNJ1			SYNJ1
1794	10	1	5	2	QV1-ET0060-218-a02	ARIH1			ARIH1
1795	10	1	5	3	PM2-CI0111-002-b07	PCTK3			PCTK3
1796	10	1	5	4	40094	WISP2			WISP2
1797	10	1	5	5	LGEA-RHID02-260406-016-A11	CA12			CA12
1798	10	1	5	6	CTC_RHFADN_030805_111_H04_NM_1	UBE2L6			UBE2L6
1799	10	1	5	7	CONTROL	CONTROL				--CONTROL
1800	10	1	6	1	QV4-GN0120-612-g11	RPS6KA5			RPS6KA5
1801	10	1	6	2	PM2-KT0038-001-b11	HSPG2			HSPG2
1802	10	1	6	3	RC5-NT0035-021-H09	LANCL1			LANCL1
1803	10	1	6	4	CONTROL	CONTROL				--CONTROL
1804	10	1	6	5	LGEA-RHID02-310306-013-E12	PIGY			PIGY
1805	10	1	6	6	CTC_RHFADN_030805_017_C06_NM_0	LRAP			LRAP
1806	10	1	6	7	CTC_RHFADT_030805_210_C07_NM_0	NXF1			NXF1
1807	10	1	7	1	RC0-HT0297-031-f12	NLK			NLK
1808	10	1	7	2	PM0-OT0019-004-a07	HEXB			HEXB
1809	10	1	7	3	MR0-HT0559-017-a08_1	TSHR			TSHR
1810	10	1	7	4	12740	H1FO			H1FO
1811	10	1	7	5	LGEA-RHSD01-180406-026-C10		KIAA0776		KIAA0776
1812	10	1	7	6	LGEA-RHSD02-230306-022-E11	ACTA2			ACTA2
1813	10	1	7	7	CTC_RHFADN_150705_015_G02_NM_2	DERP6			DERP6
1814	10	2	1	1	CONTROL	CONTROL				--CONTROL
1815	10	2	1	2	CONTROL	CONTROL				--CONTROL
1816	10	2	1	3	16761	ADH5			ADH5
1817	10	2	1	4	17025	CAMK4			CAMK4
1818	10	2	1	5	LGEA-RHID02-260406-016-C04	USP9X			USP9X
1819	10	2	1	6	CTC_RHFADN_030805_113_H05_NM_0	ELOVL1			ELOVL1
1820	10	2	1	7	CONTROL	CONTROL				--CONTROL
1821	10	2	2	1	CONTROL	CONTROL				--CONTROL
1822	10	2	2	2	CONTROL	CONTROL				--CONTROL
1823	10	2	2	3	MR2-NT0135-011-h02	NFATC2			NFATC2
1824	10	2	2	4	34022	COL2A1			COL2A1
1825	10	2	2	5	LGEA-RHID02-070406-014-H12	POSTN			POSTN
1826	10	2	2	6	CTC_RHFADN_030805_018_D06_NM_0	KPNB1			KPNB1
1827	10	2	2	7	CONTROL	CONTROL				--CONTROL
1828	10	2	3	1	RC0-BT0812-022-f09	M-RIP			M-RIP
1829	10	2	3	2	MR3-GN0186-010-d12	CDK4			CDK4
1830	10	2	3	3	MR4-BT0358-011-c01	PGEA1			PGEA1
1831	10	2	3	4	33953	NOG			NOG
1832	10	2	3	5	LGEA-RHID02-210306-012-G01	GEMIN6			GEMIN6
1833	10	2	3	6	CTC_RHFADT_030805_210_F07_NM_0	IL1B			IL1B
1834	10	2	3	7	CONTROL	CONTROL				--CONTROL
1835	10	2	4	1	CM1-CI0132-565-h03	PSEN1			PSEN1
1836	10	2	4	2	PM0-CT0263-001-f05	ANKRD17			ANKRD17
1837	10	2	4	3	CM0-TN0037-506-b06	GRK4			GRK4
1838	10	2	4	4	17219	MAP1A			MAP1A
1839	10	2	4	5	LGEA-RHSD02-120406-023-E03	GREB1			GREB1
1840	10	2	4	6	CTC_RHFADN_300605_012_F01_BF23					--CTC_RHFADN_300605_012_F01_BF23
1841	10	2	4	7	CONTROL	CONTROL				--CONTROL
1842	10	2	5	1	MR0-SN0037-007-g07	FRAT2			FRAT2
1843	10	2	5	2	CM1-GN0161-517-g06	RHOA			RHOA
1844	10	2	5	3	RC2-BN0048-016-b11	PHCA			PHCA
1845	10	2	5	4	16396	PLP1			PLP1
1846	10	2	5	5	LGEA-RHID02-260406-016-E10	PPP1CB			PPP1CB
1847	10	2	5	6	CTC_RHFADN_030805_113_E12_NM_0	FDPS			FDPS
1848	10	2	5	7	CONTROL	CONTROL				--CONTROL
1849	10	2	6	1	QV1-GN0207-477-g03	CD14			CD14
1850	10	2	6	2	RC3-CI0042-012-a01	DYRK1A			DYRK1A
1851	10	2	6	3	RC1-DT0028-011-f09	HEYL			HEYL
1852	10	2	6	4	34067	NEFH			NEFH
1853	10	2	6	5	LGEA-RHID02-070406-014-G07	RBBP8			RBBP8
1854	10	2	6	6	CTC_RHFADN_030805_017_G10_AA64	COFILIN			COFILIN
1855	10	2	6	7	CTC_RHFADT_040805_211_B03_NM_0	ZNF395			ZNF395
1856	10	2	7	1	RC1-BT0254-015-h02	SERPINA1			SERPINA1
1857	10	2	7	2	QV1-DT0069-058-a02_1	DES			DES
1858	10	2	7	3	PM3-HT0175-001-g08	NRG1			NRG1
1859	10	2	7	4	33827	BCDO2			BCDO2
1860	10	2	7	5	LGEA-RHID02-130306-011-C10	CYFIP1			CYFIP1
1861	10	2	7	6	LGEA-RHSD02-280406-024-A04	ASXL1			ASXL1
1862	10	2	7	7	CTC_RHFADN_300605_013_F03_NM_0	AP1M1			AP1M1
1863	10	3	1	1	CONTROL	CONTROL				--CONTROL
1864	10	3	1	2	CONTROL	CONTROL				--CONTROL
1865	10	3	1	3	18105	MAP1B			MAP1B
1866	10	3	1	4	33928	SIM1			SIM1
1867	10	3	1	5	LGEA-RHID02-090506-017-F01	PCMTD1			PCMTD1
1868	10	3	1	6	ADAM_23_1	ADAM23			ADAM23
1869	10	3	1	7	CONTROL	CONTROL				--CONTROL
1870	10	3	2	1	CONTROL	CONTROL				--CONTROL
1871	10	3	2	2	CONTROL	CONTROL				--CONTROL
1872	10	3	2	3	QV0-LT0013-109-b06	FZD7			FZD7
1873	10	3	2	4	33911	UGT1A6			UGT1A6
1874	10	3	2	5	LGEA-RHID02-250406-015-F06	EIF4G2			EIF4G2
1875	10	3	2	6	CTC_RHFADN_030805_019_F10_NM_0		KIAA0100		KIAA0100
1876	10	3	2	7	CONTROL	CONTROL				--CONTROL
1877	10	3	3	1	MR0-BT0659-010-a08	ING1			ING1
1878	10	3	3	2	MR3-FN0004-004-c07	BTRC			BTRC
1879	10	3	3	3	MR1-SN0035-001-h12	PIK3C2B			PIK3C2B
1880	10	3	3	4	15629	DBH			DBH
1881	10	3	3	5	LGEA-RHID02-210306-012-E09	RPS4X			RPS4X
1882	10	3	3	6	CTC_RHFADT_300605_021_E05_NM_0	PSPH			PSPH
1883	10	3	3	7	CONTROL	CONTROL				--CONTROL
1884	10	3	4	1	CM1-CS0038-520-g09	MET			MET
1885	10	3	4	2	PM0-BN0144-006-B10	ZBED4			ZBED4
1886	10	3	4	3	PM0-BN0081-001-c10	PPP2R1B			PPP2R1B
1887	10	3	4	4	20147	NR4A2			NR4A2
1888	10	3	4	5	LGEA-RHSD02-280406-024-C08	FAF1			FAF1
1889	10	3	4	6	CTC_RHFADN_300605_014_B10_NM_0	TERF1			TERF1
1890	10	3	4	7	CONTROL	CONTROL				--CONTROL
1891	10	3	5	1	QV0-OT0033-249-d01	PPP1R1B			PPP1R1B
1892	10	3	5	2	RC0-GN0134-022-g09	NFAM1			NFAM1
1893	10	3	5	3	QV4-GN0122-583-a04	PHYHIP			PHYHIP
1894	10	3	5	4	33894	S100A4			S100A4
1895	10	3	5	5	LGEA-RHID02-260406-016-H03	THBS2			THBS2
1896	10	3	5	6	CTC_RHFADN_030805_114_G10_XM_0		KIAA0767		KIAA0767
1897	10	3	5	7	CONTROL	CONTROL				--CONTROL
1898	10	3	6	1	MR0-HT0559-004-g02	ID2			ID2
1899	10	3	6	2	PM2-MT0044-001-c07	CDKN2D			CDKN2D
1900	10	3	6	3	RC1-BT0606-014-b04		MGC32124		MGC32124
1901	10	3	6	4	20368	HNF4A			HNF4A
1902	10	3	6	5	LGEA-RHID02-250406-015-B02	CILP			CILP
1903	10	3	6	6	CTC_RHFADN_030805_018_G01_NM_0	MELK			MELK
1904	10	3	6	7	CTC_RHFADT_300605_024_D02_NM_0	RPL37A			RPL37A
1905	10	3	7	1	RC2-FN0094-014-c03	ITPKC			ITPKC
1906	10	3	7	2	RC4-BT0337-015-d11	CDS2			CDS2
1907	10	3	7	3	QV1-CT0417-313-c05	JUN			JUN
1908	10	3	7	4	CONTROL	CONTROL				--CONTROL
1909	10	3	7	5	LGEA-RHID02-210306-012-D08	RAI17			RAI17
1910	10	3	7	6	LGEA-RHSD02-020506-025-E07	PLA2G12A			PLA2G12A
1911	10	3	7	7	CTC_RHFADT_030805_027_A08_NM_0	WDR47			WDR47
1912	10	4	1	1	CONTROL	CONTROL				--CONTROL
1913	10	4	1	2	CONTROL	CONTROL				--CONTROL
1914	10	4	1	3	33936	NMB			NMB
1915	10	4	1	4	34011	APOD			APOD
1916	10	4	1	5	LGEA-RHSD02-130306-021-G01	AZGP1			AZGP1
1917	10	4	1	6	CTC_RHFADN_040805_016_F10_NM_0		FLJ21156		FLJ21156
1918	10	4	1	7	CONTROL	CONTROL				--CONTROL
1919	10	4	2	1	CONTROL	CONTROL				--CONTROL
1920	10	4	2	2	CONTROL	CONTROL				--CONTROL
1921	10	4	2	3	MR2-GN0123-003-a05	TGFB1			TGFB1
1922	10	4	2	4	40046	MTA1			MTA1
1923	10	4	2	5	LGEA-RHID02-250406-015-G01	TMED10			TMED10
1924	10	4	2	6	CTC_RHFADN_030805_111_F01_NM_0	ELF3			ELF3
1925	10	4	2	7	CONTROL	CONTROL				--CONTROL
1926	10	4	3	1	PM2-HT0224-003-b10	PRICKLE2			PRICKLE2
1927	10	4	3	2	MR2-CN0035-204-c10	CAMK2G			CAMK2G
1928	10	4	3	3	RC3-GN0271-021-h11	APC			APC
1929	10	4	3	4	CONTROL	CONTROL				--CONTROL
1930	10	4	3	5	LGEA-RHID02-310306-013-E08		C19ORF10		C19ORF10
1931	10	4	3	6	CTC_RHFADT_300605_024_G03_NM_0	AOF2			AOF2
1932	10	4	3	7	CONTROL	CONTROL				--CONTROL
1933	10	4	4	1	RC4-NT0058-021-h10	ARPP-21			ARPP-21
1934	10	4	4	2	MR4-SN0072-003-h09	GSDML			GSDML
1935	10	4	4	3	PM0-CT0411-003-g05	VBP1			VBP1
1936	10	4	4	4	2721	TNC			TNC
1937	10	4	4	5	LGEA-RHID01-230306-014-C03	SAPS3			SAPS3
1938	10	4	4	6	CTC_RHFADT_030805_027_E02_NM_1	ASNS			ASNS
1939	10	4	4	7	CONTROL	CONTROL				--CONTROL
1940	10	4	5	1	MR0-AN0084-004-c06	IMP4			IMP4
1941	10	4	5	2	CM3-ET0041-187-e04	MSN			MSN
1942	10	4	5	3	MR1-UM0009-005-f09	ADAMTS4			ADAMTS4
1943	10	4	5	4	33987	ATP1A1			ATP1A1
1944	10	4	5	5	LGEA-RHID02-090506-017-E06	TMEM98			TMEM98
1945	10	4	5	6	CTC_RHFADN_040805_016_C12_NM_0	PGAM1			PGAM1
1946	10	4	5	7	CONTROL	CONTROL				--CONTROL
1947	10	4	6	1	QV3-HT0544-225-b08	UNC84A			UNC84A
1948	10	4	6	2	RC4-HT0888-014-f01	MYOZ2			MYOZ2
1949	10	4	6	3	RC5-NT0053-022-D06		KIAA2025		KIAA2025
1950	10	4	6	4	40024	FANCD2			FANCD2
1951	10	4	6	5	LGEA-RHID02-250406-015-H06	ARS2			ARS2
1952	10	4	6	6	CTC_RHFADN_030805_110_E06_NM_0	COPS6			COPS6
1953	10	4	6	7	LHX6_A_var2_180		LHX6_var2			LHX6_var2
1954	10	4	7	1	RC0-CS0047-031-h03	PIP5K1B			PIP5K1B
1955	10	4	7	2	MR2-CN0037-104-h12	ZNF486			ZNF486
1956	10	4	7	3	MR1-ST0206-021-a08	RAB11FIP4			RAB11FIP4
1957	10	4	7	4	CONTROL	CONTROL				--CONTROL
1958	10	4	7	5	LGEA-RHID02-310306-013-D05	FCER1G			FCER1G
1959	10	4	7	6	LGEA-RHID01-230306-014-A02	CD656502			CD656502
1960	10	4	7	7	CTC_RHFADT_030805_028_F09_NM_0	ATXN10			ATXN10
1961	11	1	1	1	CONTROL	CONTROL				--CONTROL
1962	11	1	1	2	CONTROL	CONTROL				--CONTROL
1963	11	1	1	3	34030	DKK1			DKK1
1964	11	1	1	4	LGEA-RHSD01-060306-022-H11	WDR33			WDR33
1965	11	1	1	5	LGEA-RHSD02-020506-025-G10		BX538341	BX538341
1966	11	1	1	6	CTC_RHFADT_050705_023_H09_NM_0	ARIH1			ARIH1
1967	11	1	1	7	CONTROL	CONTROL				--CONTROL
1968	11	1	2	1	CONTROL	CONTROL				--CONTROL
1969	11	1	2	2	CONTROL	CONTROL				--CONTROL
1970	11	1	2	3	IL3-HT0618-226-B04		C18orf1		C18orf1
1971	11	1	2	4	LGEA-RHID01-080306-013-C12	PSMD12			PSMD12
1972	11	1	2	5	LGEA-RHID02-250406-015-E07		AW835509	AW835509
1973	11	1	2	6	CTC_RHFADT_040805_212_A03_NM_0	TXNIP			TXNIP
1974	11	1	2	7	CONTROL	CONTROL				--CONTROL
1975	11	1	3	1	CM1-HB0002-657-d08	ANXA5			ANXA5
1976	11	1	3	2	QV3-LT0048-083-b05		C10orf88		C10orf88
1977	11	1	3	3	MR0-NN0087-003-d04	SET			SET
1978	11	1	3	4	34143	RUVBL1			RUVBL1
1979	11	1	3	5	LGEA-RHSD02-270606-026-E05	ALDH1A1			ALDH1A1
1980	11	1	3	6	CTC_RHFADN_150705_015_H05_NM_0	RPS18			RPS18
1981	11	1	3	7	CONTROL	CONTROL				--CONTROL
1982	11	1	4	1	CM3-HT0769-197-c05	DOC1			DOC1
1983	11	1	4	2	QV2-HT0464-093-b04	SULT1A2			SULT1A2
1984	11	1	4	3	QV4-UM0095-134-b07		KIAA1467		KIAA1467
1985	11	1	4	4	34040	EDN1			EDN1
1986	11	1	4	5	CONTROL	CONTROL				--CONTROL
1987	11	1	4	6	CTC_RHFADN_030805_017_D06_NM_1	NM23A			NM23A
[truncated: 365 more rows]

## Sheet: Table S6-Normalized expression
SPOTID	gene symbol	gene ID	Samples
			JNA-47	JNA-54	JNA-52	JNA-51	JNA-55	JNA-46	JNA-43	JNA-35	JNA-34	INT-45	INT-48	INT-63	INT-AdeN
34039	EDG3	Data not found	2.00573	2.17056	0.737672	1.97647	0.558138	NA	2.41267	0.206081	1.97471	0.222279	1.33338	0.513703	0.802051
LGEA-RHSD01-230306-023-B07	FAM83D	81610	0.157667	-0.240033	-0.0514674	-0.948468	NA	-0.72533	-0.592724	-0.81403	-0.836744	0.163578	-0.419928	-0.727792	-0.377589
LGEA-RHSD02-270606-026-C09	DA318042	Data not found	0.0632149	-0.596433	-0.0197038	-0.829607	0.0369575	-0.682344	-0.621236	-0.386378	-0.800441	0.334699	-0.186014	-0.438782	-0.317672
CTC_RHFADT_080705_026_F07_NM_0	BTAF1	9044	1.58654	0.860319	1.14791	0.646331	0.902541	1.07347	0.431237	1.01483	0.151106	1.56758	2.25701	1.85147	1.67372
LGEA-RHID01-080306-013-H04	JTB	10899	-0.447663	1.00908	0.674444	-0.705006	0.0369924	-0.525191	0.537421	-0.779547	0.813778	-0.753258	-0.717581	-1.00226	-0.202849
LGEA-RHID02-260406-016-G12	AB209172	Data not found	-0.703907	-0.599469	-0.919103	-0.761897	-0.119575	-0.156488	-0.449166	-0.308904	-0.874437	0.317513	-0.206417	-0.0527453	0.666199
CTC_RHFADT_040805_212_B03_NM_0	THRAP1	Data not found	0.270832	-0.158263	0.187632	-0.416673	0.428134	-0.391366	-0.47833	-0.289493	-0.706276	0.373251	-0.0697545	0.0506519	0.405454
PM3-HT0907-003-a08	COL1A2	1278	4.13539	3.55507	5.20707	5.04067	3.95376	4.47195	4.54908	4.96067	4.07277	4.0129	2.65203	3.77708	0.936578
CM0-TN0032-534-h02	SNX8	29886	0.0827812	-0.396476	-0.128963	-0.459856	-0.0344691	0.0973848	-0.286334	0.100734	-0.0643301	0.683675	0.586299	-0.125118	0.769634
LGEA-RHID01-270606-016-D02	CSTF1	1477	-0.078716	-0.114772	-0.0121253	-0.222395	0.273271	-0.288302	-0.643526	-0.015188	-0.906711	0.253568	-0.190852	0.100541	0.928852
CTC_RHFADN_300605_013_B08_NM_0	FOSL1	8061	-0.7638	-1.64752	-1.03708	-3.12275	-1.19654	-2.70363	-2.32622	-2.09674	-2.17479	-1.02611	-1.5926	-2.43101	-1.50851
QV4-CI0155-516-g06	PPP1R9B	84687	-0.459202	-0.476349	0.322089	-0.214904	0.361656	0.337836	-0.677081	-0.145093	-1.23144	-1.36843	-1.39212	-1.45922	-1.45391
MR0-HT0407-016-h05	EDA	1896	0.304815	0.474053	0.222663	0.359843	-0.0314954	-0.181208	0.0296409	-0.446462	-0.0865099	0.367543	0.016229	0.0354221	0.292538
PM3-FN0058-004-a03	LRP3	In multiple clusters	-0.0623298	-0.18269	0.064729	-0.0816151	-0.476824	0.0484808	-0.108986	-0.12208	0.0225673	0.442812	0.287772	0.0336219	0.677744
CTC_RHFADN_030805_018_E11_NM_0	RPLP0	6175	-0.561525	-0.672838	-0.616187	-0.472198	-0.261981	-0.237661	-0.698735	-0.187544	-1.89121	-1.51194	-1.2219	-0.922177	-0.325258
MR4-KT0047-001-d04	IL1B	3553	-1.69351	-1.2572	-1.63226	-2.04292	-1.00813	-3.76759	-3.26498	-1.66721	0.297924	-1.65119	0.150348	-0.659319	0.79938
QV0-CT0383-268-c08	DFFA	1676	-0.115526	-0.221009	-0.178898	-0.392005	0.278175	-0.377546	-0.593532	0.0543392	-1.16186	-0.0347478	-0.724195	-1.19883	-1.13397
PM0-BN0082-001-h06	HOXB2	3212	-0.43273	-0.499267	-0.515097	-0.965281	0.048705	-0.144969	-0.367921	-0.719951	-0.102603	0.302994	-0.602599	-0.85021	-0.118353
LGEA-RHSD01-060306-022-E08	XM_936529	Data not found	-1.1555	-1.59111	-0.637512	-2.25483	-0.565433	-1.22656	-1.55387	-1.3254	-1.73906	-0.966526	-1.38676	-1.64211	-1.23063
LGEA-RHSD02-020506-025-G03	FLJ44796	Data not found	0.45186	1.11722	1.23222	-0.342101	0.253372	-0.314442	2.05276	0.598266	1.6848	0.142761	-0.484541	-0.814935	-0.0604588
CTC_RHFADT_050705_023_H03_NM_0	TULP3	7289	0.35835	-0.114525	0.828076	0.0146974	0.599852	-0.157705	0.265988	0.919678	-0.0311685	0.124665	-0.540262	-0.0966348	-0.406065
PM3-BT0338-002-d07	HM13	81502	-0.325252	-0.130494	-0.491205	-1.58667	-0.17519	-0.557565	-0.60996	-0.779924	-0.924321	-1.34874	-1.03341	-1.38785	-0.766381
QV2-HT0698-296-e12	BLNK	29760	-1.73564	-1.78354	-1.87251	-1.14409	-1.54079	-2.06388	-1.73983	-1.18818	-2.5348	-1.27455	-1.50865	-2.09135	1.63884
IL3-NT0104-149-E11_1	TWIST1	In multiple clusters	0.573103	0.196608	0.383599	0.286145	0.283006	0.334513	0.00428334	0.463592	0.081604	0.972961	0.972374	0.111242	0.0692882
LGEA-RHID01-080306-013-C01	GNAS	2778	-1.48357	-0.720553	-1.52922	-0.622525	-0.268335	-0.939641	-0.617189	-0.0746779	-1.38883	-0.688323	-1.77571	-1.70535	-0.847978
LGEA-RHID02-250406-015-D09	BQ303893	Data not found	-0.632897	0.0703571	0.37113	-0.972474	0.0161531	-0.97022	0.201127	-1.03879	0.509587	-0.45755	-0.520771	-0.876644	-0.235232
CTC_RHFADT_040805_212_A02_NM_0	ACTG1	71	0.332371	-0.449659	-0.0657702	0.127157	0.301615	-0.0119494	-0.547876	-0.574306	0.072334	0.0300965	0.287366	-0.66471	-0.709443
CTC_RHFADN_300605_013_G02_NM_0	S100A6	6277	-0.122097	-0.614922	0.393148	-0.61335	0.117022	0.799735	-0.645455	-0.233122	-0.380711	0.277319	-0.412253	-0.940248	-1.18375
CM1-CI0132-571-g05	TIMP3	7078	1.40315	2.64889	0.364465	2.7957	2.9796	2.1744	1.57513	2.54933	1.91167	-1.32229	0.707789	0.368405	-1.21456
QV4-CI0151-513-h10	FASTK	10922	-0.386904	0.0989555	-1.0285	0.824774	0.747182	0.504714	0.0633594	0.923114	-0.126065	-0.809277	-1.0321	-1.26655	-0.734038
MR0-NN0087-003-h08	C3orf4	Data not found	0.471531	0.0959683	-0.113456	-0.115832	0.121525	-0.275992	0.875685	0.753712	1.88594	1.69256	0.0270286	0.598766	-0.291776
34141	PPP2R1A	5518	1.99713	1.57305	2.03571	1.25639	2.13181	1.84423	1.6287	2.7952	0.874585	1.01893	2.52052	2.73125	0.827471
LGEA-RHID01-270606-016-A04	WDR76	79968	-0.539792	-0.282585	0.10703	-1.23668	-0.172237	-1.05648	-0.0412276	-1.24454	0.107331	-0.365983	-0.675626	-0.939067	-0.294354
CTC_RHFADN_030805_019_D08_NM_0	C14orf87	Data not found	-0.208937	-0.81518	-0.336377	-0.698711	0.198941	0.325491	-0.828775	-0.357582	-0.692318	0.468115	-0.185448	-0.392347	0.0118629
LGEA-RHSD01-310306-024-F09	RPL23	9349	-2.46058	-0.583114	-2.35517	-1.11515	-0.719618	-0.272992	0.192609	-0.150351	0.036654	-1.37398	-2.77893	-3.35759	-1.44944
CTC_RHFADT_300605_022_F09_NM_0	EPC2	26122	-0.0829982	-0.246953	-0.0958106	-0.268184	-0.292307	-0.550262	-0.151972	-0.812352	-0.274372	0.49945	-0.113378	-0.2834	-0.260395
40047	MYB	4602	0.206306	-2.58176	-0.429078	-2.6542	-2.15496	-1.6119	-1.74724	-2.39914	-2.6374	-2.40256	-3.11227	-1.61285	0.363234
LGEA-RHID01-230306-014-C05	CANX	821	0.169508	-0.715274	0.267809	-0.107596	-0.190891	-0.115345	0.0681726	0.0385924	-1.07648	-0.210235	-1.11192	-0.300185	-0.489607
LGEA-RHSD02-230306-022-G02	AK023601	Data not found	0.00301952	-0.488382	-0.230701	-0.575516	-0.580774	-0.624705	-0.4053	-0.737482	-0.295995	0.220819	-0.488521	-0.373399	0.0302318
CTC_RHFADT_040805_213_B02_NM_0	TPM1	7168	-0.40447	0.308407	-1.04051	0.261999	0.475935	0.0935626	-0.0851111	0.325838	0.0244043	-0.756646	1.20019	0.556467	-0.981355
CM3-FN0071-199-e11	RODH	Data not found	0.856335	-0.124033	-0.741297	-0.79303	0.204577	0.189115	1.13114	-0.50866	2.00405	1.70256	2.37292	1.46639	-0.478453
QV0-HT0366-087-c01	LOC116068	Data not found	1.70195	0.843839	2.15231	1.13325	1.81514	1.24867	1.24504	1.87333	0.542589	4.04925	2.79313	3.54353	2.85495
RC5-BT0603-031-B07	SFRS15	57466	1.36336	0.413729	0.577185	0.560056	-0.248182	0.0549914	0.697785	-0.000521892	1.46277	1.21512	0.24524	0.827774	0.967871
LGEA-RHSD01-060306-022-C06	AA207202	Data not found	0.610244	-1.10725	-0.662236	-0.15428	-0.310489	-0.183834	0.185595	-0.504907	-1.09037	3.96422	1.08813	1.23079	0.379393
CTC_RHFADN_300605_014_D07_NM_1	MRPL24	79590	0.698617	-0.59759	0.230922	-0.347757	-0.268744	-0.311565	-0.427784	-0.70676	-0.509703	-0.496731	-0.288215	-0.697578	-0.340607
QV0-BN0041-145-c02	GLO1	2739	-1.94229	-1.83842	-2.08794	-1.39387	-0.547594	-1.19696	-1.63347	-0.93011	-2.40867	-1.85626	-2.10686	-1.64405	-1.52987
CTC_RHFADN_030805_110_G06_NM_0	SCIRP10	Data not found	-0.390403	-0.751044	-0.333061	-0.581511	-0.509889	-0.545767	0.0415439	-0.652293	-0.595001	0.137586	-0.180575	-0.841349	-0.388504
RC1-BT0609-011-f01	PTRF	284119	0.350336	0.37427	0.0973717	0.606748	0.658663	0.374384	0.201798	0.46727	-0.0768007	0.736267	0.775916	0.938378	0.120159
QV4-UM0094-152-e12	CCNL2	81669	0.75956	-0.113749	-0.28329	-1.12389	-0.358279	-1.12164	-0.363542	-0.41264	1.1448	2.34746	1.69224	1.10214	1.07711
MR2-CI0127-009-h05	FRAP1	2475	-0.256895	-0.350286	-0.300701	-0.747258	-0.375058	-0.753057	-0.385238	-0.446919	-0.5347	-2.04046	-1.01961	-0.680066	-0.197595
LGEA-RHSD01-230306-023-H10		5332	-0.353979	-1.04322	-0.390756	-0.912303	-0.876779	-0.147643	-0.587022	-0.177591	-1.34558	-0.315283	-0.756136	-0.554687	-0.263795
LGEA-RHSD02-270606-026-E06	PLCB4	81611	-0.482771	0.226871	0.462512	-0.744055	-0.229515	-0.919008	0.638085	-0.774816	0.824037	-0.49282	-0.32174	-0.692305	-0.17152
CTC_RHFADT_300605_021_G06_NM_0	ANP32E	6855	-0.268966	-0.544977	-0.623467	-0.731504	-0.51101	-0.777232	-0.146108	-0.825813	-0.698352	0.179337	0.225292	0.948271	0.499657
RC1-LT0009-011-h11	SYP	4609	0.678109	0.179769	1.40119	-0.058457	0.792871	0.173479	0.628229	-0.0341	-0.0839126	0.206184	0.604296	-0.0921262	-0.843255
MR3-HT0737-006-e02	MYC	54953	0.724609	-0.229645	0.11096	-0.859602	-0.330224	-1.32188	-0.202059	-1.06339	0.470305	-0.122247	0.600424	-0.0489362	0.213899
LGEA-RHID01-230306-014-D10	C1orf27	Data not found	0.462	-0.466729	0.212578	-0.848407	-0.211847	-0.860228	-0.0569256	-0.718017	-0.30635	0.411567	-0.540042	-0.331712	0.272776
LGEA-RHSD02-130306-021-H11	AI546885	Data not found	-0.699327	0.169941	0.229054	-0.917351	-0.559486	-1.29026	0.429415	-0.967682	0.485253	-0.918542	-0.898747	-1.08151	-0.44436
CTC_RHFADT_040805_212_F08_NM_0	HNRPF	22948	-1.25346	-0.902877	-0.820842	-0.73181	-0.477312	-1.51713	-0.2857	-1.39583	-1.20463	-0.668443	-1.00313	-1.33063	-0.291701
CTC_RHFADT_030805_028_G01_NM_0	CCT5	56998	-0.827496	-1.16993	-0.223701	-0.772177	-0.573659	-1.38784	-1.13581	-0.891628	-1.14838	-1.20454	-1.49783	-1.55448	-0.369519
RC3-CI0043-024-a10	CTNNBIP1	4775	0.549903	0.518933	0.281992	0.618016	0.505948	0.202029	0.255517	0.810951	-0.105059	0.157177	0.160664	1.05121	1.62419
QV1-BT0680-155-h05	NFATC3	10079	-0.289866	-0.0338742	0.307623	0.152894	0.212302	-0.526375	-0.261762	-0.336043	-0.519836	-0.386227	-0.640528	-0.602449	0.341904
MR3-NN0218-008-b07	ATP9A	2487	-0.101779	-1.09981	-0.59467	-1.19472	-1.26228	-1.40778	-0.52387	-0.812868	-0.359842	-0.166784	1.86805	1.5227	-0.00902507
34134	FRZB	6732	6.08928	5.57723	6.96731	6.1095	5.62668	6.73102	6.53895	7.05589	4.3841	1.65423	5.3764	5.6967	3.75157
LGEA-RHID01-270606-016-F12	SRPK1	4048	-0.707763	-0.824571	-0.579538	-1.32377	-0.613108	-0.970361	-0.279275	-0.781836	-0.560277	0.112196	-0.756305	-0.702778	-0.536844
CTC_RHFADN_030805_111_H05_NM_0	LTA4H	In multiple clusters	-0.219108	-0.251763	-0.465226	-0.276498	-0.129583	-0.746178	-0.268895	-0.606559	-0.471136	0.21973	-0.277239	-0.307771	0.538875
LGEA-RHSD01-310306-025-H02	AOF2	Data not found	-0.0528505	-1.32825	-0.474495	-0.631834	0.321934	-0.270486	-1.37871	-0.53425	-1.39865	-1.5791	-1.0166	-1.09837	-0.191042
CTC_RHFADT_300605_024_G08_NM_0	RNP24	56681	-1.1705	-1.72562	-0.753963	-0.542611	-0.0389216	-1.38132	-1.08741	-1.25442	-1.49836	-0.15549	-1.60829	-1.67387	-0.907476
LGEA-RHID01-300306-015-A04	SAR1A	Data not found	-1.1942	-1.02428	-1.10323	-0.443007	0.0872022	0.752878	-0.000810901	0.247887	-0.774094	-0.926749	-0.858082	-2.05137	-0.764821
LGEA-RHSD02-120406-023-D11	BX089752	57659	0.228948	-0.49714	-0.0357094	-0.273426	0.402751	-1.26547	-0.604978	-0.528397	-0.326632	0.403859	-0.146769	-0.0733613	-0.0442401
CTC_RHFADT_040805_213_H07_NM_0	ZBTB4	3709	1.8963	1.45261	1.68116	1.60406	0.534149	1.27491	1.66361	1.6005	2.04049	-0.0128952	1.81817	1.07785	0.709362
CM1-CT0605-652-d02	ITPR2	3636	-0.114099	0.893141	-0.564483	0.560236	0.521699	-0.873542	0.224079	-0.0384876	-0.500283	-0.58192	-0.587157	0.531045	0.487732
RC0-CS0046-023-d01	INPPL1	54332	-0.864099	-2.09378	-0.441294	-2.01217	-2.14317	-0.314813	-1.48329	-1.64882	-1.35013	0.382094	-0.541087	-1.47685	-1.29651
MR3-NN0215-009-a04	GDAP1	675	-0.0235485	-1.22124	0.356667	-0.779276	0.589558	NA	-1.06568	-0.772069	-1.2969	-1.06813	-0.581834	-0.264149	-0.456667
40009	BRCA2	3479	0.0887758	0.279465	0.0543957	-0.560641	0.0499201	-0.994648	0.277985	-1.11113	0.813838	-2.72774	-0.60342	-1.15779	-0.0822152
LGEA-RHSD01-180406-026-C09	IGF1	4697	2.32177	1.93799	3.5398	2.68865	2.40708	2.87144	2.666	3.24814	2.47682	0.62172	0.366693	2.34771	0.728403
CTC_RHFADT_040805_211_E05_NM_0	NDUFA4	800	1.59322	-0.428612	1.25599	-0.0251161	0.254914	1.0308	-0.789097	0.363568	-0.332162	2.16448	1.74885	1.39087	0.971244
CM0-LT0069-157-e01	CALD1	Data not found	1.64854	1.83195	1.50193	1.79118	2.01383	1.54143	1.91195	2.07535	1.70741	0.115034	1.39929	1.09836	-1.05693
QV3-GN0335-541-e12	ACAS2L	Data not found	-0.142345	0.987624	-0.42607	1.80748	0.773341	0.333794	0.417736	0.526034	0.969594	-0.349802	0.33833	0.488499	2.0607
MR0-MT0124-202-h11	13CDNA73	4776	3.44164	3.45058	2.59212	2.74597	2.63547	2.91973	3.23815	3.41356	3.56251	3.17092	4.14814	3.78316	1.25628
QV4-CT0363-099-g12	NFATC4	3399	0.0641952	1.72395	0.444216	1.36606	0.916762	1.68404	1.44734	0.978925	2.74517	-0.433666	-0.234708	0.238954	0.226873
MR1-BT0405-001-g03	ID3	7076	0.159932	1.1148	-0.182661	2.53876	1.68761	1.76488	1.26111	1.94938	1.36387	0.639463	0.0499203	-0.436777	0.233558
PM0-HT0225-001-a01	TIMP1	In multiple clusters	1.51823	1.50253	1.20966	1.57041	0.614778	1.45347	2.13309	0.865083	0.764972	0.770775	0.770008	-0.0891971	-0.513221
LGEA-RHSD01-310306-025-C02	DST	6161	0.330875	-0.124874	0.624537	-0.389726	0.0291804	-0.653683	0.146811	-1.02537	0.332096	1.15741	0.299578	-0.345864	0.14206
CTC_RHFADT_300605_024_C01_NM_0	RPL32	204851	-0.518266	-1.03228	-0.463323	-0.976246	-0.546731	-0.396901	-0.651926	-0.533342	-0.29055	0.629201	-0.540404	-1.20133	-0.500347
RC2-BN0243-012-f12	HIPK1	10973	0.230524	0.370506	0.0707677	0.0876017	0.680126	0.820219	0.505679	0.774408	0.1176	1.28923	0.8302	1.21134	0.456954
QV2-BT0635-162-c08	ASCC3	In multiple clusters	-0.631499	-0.546648	-0.494056	-0.461506	0.111508	NA	-0.703887	-0.541842	-0.843473	-2.58449	-0.959724	-0.944753	0.886782
LGEA-RHID01-230306-014-B10	LASS6	Data not found	0.892367	-0.10709	-0.0906331	0.936589	0.987733	0.210727	0.208666	0.516398	-0.166632	-0.773209	-0.270018	-0.25814	0.3608
LGEA-RHSD02-120406-023-C05	BM932001	24138	0.0382996	-0.340575	-0.228615	-0.346439	-0.0671998	-1.05081	-0.650431	-0.675358	0.740902	0.443929	-0.187422	-0.269544	-0.00222948
CTC_RHFADT_040805_213_D05_NM_0	IFIT5	23480	-0.152146	-0.0859536	-0.0843332	0.127428	0.173905	-0.378018	-0.504334	-0.315391	-0.309324	0.15474	0.133317	0.196048	0.27933
CTC_RHFADT_040805_213_B05_NM_0	SEC61G	Data not found	-0.0143013	-0.462952	0.880242	-0.0374031	-0.0735358	0.35558	-0.697976	-0.0159674	-0.838899	1.83066	1.63248	0.663585	0.251151
RC0-AN0060-021-b04	PTPNS1	1387	-0.701245	-1.45197	-0.756644	-1.34465	NA	NA	-0.398057	-1.19866	-1.40929	-0.199895	-0.543579	-0.554646	0.147586
PM2-TN0119-006-f09	CREBBP	27328	0.543353	0.908466	1.15502	0.900485	0.839384	0.801438	1.05262	1.3231	1.00767	0.427928	1.20286	1.1889	1.02842
MR1-GN0173-009-c11	PCDH11X	11231	0.815369	0.880756	1.68215	0.758426	0.146487	NA	2.38584	0.761354	2.27503	0.069232	0.230996	-0.104468	0.956442
LGEA-RHSD01-230306-023-H04	SEC63	476	-0.297548	-0.648536	-0.541899	0.668254	0.461935	-0.560119	-0.26011	-0.232055	0.117535	-0.453523	0.189254	-0.370391	-0.416023
CTC_RHFADN_030805_114_E05_NM_0	ATP1A1	9989	0.610254	0.376171	0.467603	0.191556	0.486508	0.902876	-0.0156232	0.294855	0.418096	-0.187876	0.941495	0.436337	0.74212
LGEA-RHSD01-180406-026-D12	PPP4R1	8898	0.208146	-0.218393	-0.0749446	-0.15454	0.280918	-0.492822	-0.610051	-0.135131	0.0615143	0.738246	-0.160781	-0.0673196	-0.0369398
CTC_RHFADT_300605_025_H03_NM_2	MTMR2	Data not found	0.335729	0.101697	-0.397612	0.0717658	0.417448	-0.589105	-0.534386	-0.484257	0.158512	0.535997	-0.0673013	0.346436	0.218523
LGEA-RHSD02-270606-026-F01	RGC32	In multiple clusters	0.0108965	-0.34165	-0.404649	-0.35155	0.0049864	-0.660596	-0.311222	-0.394997	-0.0549939	0.472048	-0.233102	-0.23685	0.335948
LGEA-RHSD01-060306-022-H05	HLA-B	Data not found	-0.323001	0.694954	0.600788	-0.467881	-0.0930534	-0.792811	0.516006	-0.706986	1.24918	-0.00959981	-0.529195	-0.637031	-0.241164
LGEA-RHSD02-020506-025-D02	LOC653188	8500	0.296957	-0.106838	-0.00520391	-0.210421	0.0247766	-0.302677	-0.106684	-0.401989	0.080044	0.717433	-0.214967	0.228113	-0.41982
CTC_RHFADT_050705_023_B01_NM_1	PPFIA1	7059	0.293167	0.0529557	-0.333035	-0.334354	0.165474	-0.668032	-0.539533	-0.552044	0.283044	0.459794	-0.470644	-0.564638	-0.48384
RC0-FN0140-023-h10	THBS3	7319	-2.26959	-1.37329	-1.66159	-1.66984	-1.40596	-3.02472	-0.417293	-1.4855	-1.14188	-2.86654	-3.00853	-3.34158	-0.820491
MR2-CI0128-001-f06	UBE2A	6853	0.0663899	-0.448183	0.311572	0.22043	-0.0726854	0.435349	-0.177861	0.410342	-0.430455	-0.0445157	-0.150442	0.067636	0.471298
RC5-NN1066-023-C06	SYN1	10565	-0.0158523	-0.185933	-0.167179	0.0335938	0.312346	-0.170996	-0.229099	0.239599	0.637545	0.182709	-0.272586	0.20701	0.733418
LGEA-RHSD01-310306-024-B06	ARFGEF1	Data not found	-0.383178	-0.556604	-0.329846	-0.904241	NA	-1.08409	-0.830417	-1.22136	0.273158	0.441217	-0.799942	-0.573871	-0.791026
LGEA-RHID02-070406-014-B06	AK023481	292	1.99036	2.12362	2.39345	1.93981	1.56843	0.66407	1.04967	1.34167	2.64499	0.638165	2.22828	3.2522	-0.341048
CTC_RHFADT_050705_023_B07_NM_0	SLC25A5	Data not found	-1.46896	-1.69502	-1.70766	-1.64849	-1.31389	-2.06101	-2.31671	-2.16474	-1.8737	-1.45699	-2.3533	-2.0935	-1.03494
QV4-ST0212-075-b02	CDV1	5564	0.526007	-0.372341	0.352281	-0.369937	0.297633	-0.174345	-0.0968639	-0.216781	0.0401567	-0.0321117	0.369034	1.05533	-0.353801
RC0-CT0380-035-f02	PRKAB1	In multiple clusters	0.681335	0.874881	0.453553	0.749681	0.42293	0.6042	0.237894	0.963958	0.584774	0.529618	2.24108	3.50628	2.6665
MR2-UM0025-103-a05	INPP5D	23450	2.06327	2.36946	1.40514	1.92796	2.0672	2.05662	2.74495	2.66225	2.95631	3.40751	2.09936	2.62247	4.42788
CTC_RHFADN_150705_015_C10_NM_0	SF3B3	5880	0.260629	0.215915	-0.453928	-0.345568	0.0593734	-0.862958	-0.541192	-0.66974	0.0824316	0.198249	-0.459538	-0.733019	-0.655948
MR2-CT0257-021-d11	RAC2	11197	0.430126	0.582839	0.825496	0.682306	0.760896	0.699621	0.411038	0.485844	0.341614	2.60186	2.86796	1.86763	1.77612
MR0-HT0165-004-c03	WIF1	585	-0.175815	-0.274001	-0.599527	0.265969	1.12938	0.554763	-0.140231	0.830982	1.32451	1.08658	0.104154	-0.556528	0.0854374
LGEA-RHSD01-180406-026-A05	BBS4	5432	0.387803	-0.449841	-0.0186436	-0.494613	0.0475422	0.0604542	-0.589303	0.147672	0.0572167	1.17612	0.695179	0.404675	0.0497794
CTC_RHFADT_300605_025_D01_NM_0	POLR2C	5530	-0.578465	-0.271768	-0.935701	-0.0404401	0.305262	-0.512763	-0.393819	0.00424823	-0.855981	-1.28908	-1.93402	-1.60462	-1.07624
CM0-NN0005-287-g07	PPP3CA	87178	-0.52238	0.493095	-0.483211	1.27863	0.909842	0.715591	1.42137	1.59932	-0.242691	-1.60281	-0.524625	-0.488081	-0.214267
MR0-HT0559-022-f11	PNPT1	83940	0.522714	1.77483	0.108789	1.15824	1.14154	2.3544	1.09516	1.08168	1.57102	-0.22985	2.3841	-0.331775	0.00747831
LGEA-RHSD01-060306-022-F05	TATDN1	Data not found	-0.838607	-1.47755	-0.661655	-1.68059	-0.839518	-0.57394	-1.11113	-1.23535	-1.00592	0.16557	-0.803206	-0.514666	-1.18393
LGEA-RHSD02-280406-024-D01	BF678333	Data not found	-0.480533	0.561415	0.346374	-0.427193	-0.472346	-1.16015	0.273044	-0.748942	1.19444	-0.241792	-0.603244	-0.928944	-0.503293
CTC_RHFADT_040805_214_E09_NM_1	CKLFSF8	Data not found	-0.527449	-0.637526	-0.733881	-0.976486	-0.574589	-1.06351	-0.710965	-0.772517	-1.33012	1.62367	0.155653	0.203755	-0.74316
CTC_RHFADT_050705_023_G10_AL83		3209	-0.197745	-0.880616	-0.769221	-1.0451	-0.714717	-1.28291	-1.10588	-0.867876	-1.37997	-1.15566	-1.11006	-1.0925	-0.249267
RC1-FT0131-011-f12	THRAP1	In multiple clusters	1.21993	1.04492	1.06266	1.20856	1.35505	0.597006	1.21915	1.03681	0.773986	-1.49849	-0.156791	0.897484	2.30527
IL3-CT0219-023-G02	HOXA13	5599	-0.995384	-1.40337	0.14216	0.646758	0.293278	0.0594476	-0.257132	0.114912	-0.996409	-2.86646	-1.71354	-2.48863	-0.934189
MR1-ST0206-020-c10	NDRG1	Data not found	0.404939	0.775133	-0.246711	0.770556	0.831207	1.14587	0.722941	0.899596	0.988997	-0.581216	0.253453	0.0501237	-0.919906
12284	MAPK8	2778	0.612845	0.0952207	1.10414	0.0804575	0.784031	0.178259	0.474023	1.12641	0.662957	2.42375	1.65997	1.97674	1.48219
LGEA-RHID02-130306-011-C12	NM_005463	7067	-0.061384	-0.800006	-0.692218	-0.944315	-0.601098	-0.824418	-1.02703	-0.653425	-0.350033	-0.130097	-0.384557	-0.196624	0.152119
CTC_RHFADN_150705_015_G05_NM_0	GNAS	Data not found	-1.5307	-0.650648	-1.95366	-0.700919	-0.55026	-1.13631	-0.544961	-0.373442	-1.60549	-1.23842	-2.4889	-2.47884	-1.91143
13278	THRA	57698	2.3054	1.7322	2.70221	2.82256	2.49733	2.6523	1.99529	3.25978	1.60161	3.51717	3.49395	3.00891	0.270928
3062	TRAP100	10576	-1.5782	-0.752031	-2.125	-1.01872	-0.744509	-1.07378	-0.510602	-0.787395	-1.02607	-1.10366	-1.78716	-2.55388	-1.7493
LGEA-RHID02-260406-016-F07	KIAA1598	984	-0.328457	-0.591841	-0.443561	-0.746164	0.0373379	-0.855485	-0.39189	-0.559786	-0.748766	0.209364	-0.410478	-0.534678	-0.375629
CTC_RHFADN_030805_113_E01_NM_0	CCT2	2947	0.0789376	-1.39695	-0.759233	-0.871691	-0.453816	-0.777047	-1.33958	-0.601463	-1.77457	-1.10045	-0.842841	-0.723931	0.453837
MR0-NN0087-007-e12	CDC2L1	Data not found	0.516732	-0.0179387	-0.241299	-0.115862	-0.327232	0.306493	0.357982	-0.188083	1.71995	-0.778466	-1.0385	-1.36748	-0.624171
LGEA-RHID02-070406-014-F06	GSTM3	4124	-1.10219	-2.04805	-0.779715	-1.37119	-0.576555	-1.13725	-1.41743	-1.91037	-1.63556	-1.89748	-1.50166	-1.31545	-1.97631
CTC_RHFADN_030805_017_F12_NM_0	G22P1	23269	-0.810922	-0.409399	-0.747898	-0.701697	0.0342658	-0.830324	-0.638706	-1.05215	-0.925167	0.0241677	-0.894368	-1.15123	-0.686783
CM3-ET0041-218-f02	MAN2A1	5329	-0.0750601	0.289392	0.0298139	0.777823	0.839434	0.462751	1.09253	0.959737	0.0174523	1.06507	0.956665	1.62093	1.55898
CM0-AN0007-515-h10	MGA	51247	-0.70911	-0.273809	-0.205368	0.131994	-0.119723	-0.377638	0.271201	0.391851	-0.12724	0.431091	-0.0482223	-0.302313	-0.1488
RC0-AN0041-031-e05	PLAUR	1213	-0.013741	-0.117097	0.0537437	0.53265	-0.356882	-0.124549	0.449873	0.174269	-0.140542	-0.0105972	-0.0654917	0.190832	-0.0511964
LGEA-RHID02-130306-011-B02	PAIP2	136	-0.485727	-1.19532	-0.685885	-1.2759	-0.452995	-0.675701	-0.321144	-0.497365	-1.03512	0.0673215	-0.34736	-0.833315	-0.197215
CTC_RHFADT_030805_210_A11_NM_0	CLTC	2810	-0.611289	0.318753	-0.634467	0.766093	0.908881	-0.294066	-0.0223788	0.549292	-1.32149	-0.872062	-0.870683	-0.621902	0.454836
RC1-GN0073-022-h11	ADORA2B	50937	1.02996	1.36483	1.0788	0.75309	1.29372	0.488517	1.21003	1.18218	1.96929	0.995135	1.46891	1.61478	0.896374
CTC_RHFADN_150705_015_E06_NM_0	SFN	51283	-0.53972	-1.05537	-0.729928	-0.968524	-0.44158	-0.127291	-0.550473	-0.787262	-0.776557	0.733353	-0.152278	-0.912597	-0.497172
CM1-HB0002-639-g10	CDON	4318	2.19047	1.98643	4.23349	4.06943	2.81821	3.06479	4.33545	5.10912	1.08593	5.17648	5.95278	4.80444	2.98709
CM0-GN0163-633-c06	BFAR	9531	-0.0243073	0.80924	-0.281039	1.03846	0.985525	0.72985	0.376567	0.638053	-0.309898	-0.497455	-0.751988	-0.83016	-0.61235
QV3-LT0048-109-f03	MMP9	Data not found	-0.44817	-1.42015	-0.722663	-1.14516	-0.883925	-1.06045	-1.10464	-0.894357	-1.64931	-0.97598	-1.06425	-0.638153	-0.240866
LGEA-RHID02-260406-016-A06	BAG3	6868	-0.415446	-0.318031	-0.298262	-0.334539	0.233457	-0.363447	0.343543	-0.234852	-0.546575	0.434088	0.118868	-0.395199	-0.22924
CTC_RHFADN_030805_112_F05_CX76	-	6259	-1.13595	-1.44253	-1.07601	-0.94462	-0.854223	-0.960865	-0.513981	-0.913532	-1.37671	-0.539728	-0.968294	-1.10275	-0.159229
RC0-BT0812-035-h07	ADAM17	23396	1.58267	0.936957	1.24666	1.11066	0.886415	0.308995	1.64258	1.45677	0.715685	0.26035	1.24342	0.383711	-0.000443933
PM0-BT0340-004-b08	RYK	Data not found	0.773566	0.213271	1.26118	0.883819	1.77638	0.762862	0.47703	1.27839	-0.249535	-1.02643	1.66415	1.89283	0.89208
MR4-KT0047-001-a03	PIP5K1C	5306	-0.309344	1.78196	0.0172119	2.83953	2.0535	0.725885	1.02004	0.787086	1.7933	-0.138534	0.00431267	1.62859	5.82945
34036	DSCR1L2	Data not found	0.601937	-0.193871	-0.172149	-0.00144355	0.578207	-0.495788	-0.0510355	-0.136345	-0.639771	0.208698	1.93969	2.5055	3.56453
LGEA-RHID02-070406-014-A07	PITPNA	Data not found	0.422764	0.763182	0.405961	0.786733	0.979475	0.41763	0.84135	1.0836	0.096037	0.442921	0.164047	0.236524	0.660124
CTC_RHFADN_030805_017_D09_NM_0	LOC387680	5154	-0.339912	-0.474889	-0.349448	-0.427972	-0.0733801	-0.617375	-0.0619924	-0.33816	-0.579581	0.28958	-0.144468	-0.500497	-0.422188
CTC_RHFADT_030805_210_F05_NM_0	SMC1L1	1454	-0.728106	-0.634956	-0.0236481	-0.943234	-0.599459	-0.689774	-0.47357	-0.891742	-1.03889	0.552778	-0.465114	-0.718192	-0.704177
RC2-ET0023-014-d01	PDGFA	In multiple clusters	0.568021	0.532167	0.444812	0.179538	0.640023	0.737542	1.05715	0.656092	-0.104491	0.676158	-0.30326	-0.193711	0.281094
CM0-FN0043-389-c11	CSNK1E	4155	1.86926	1.29291	1.44472	1.75749	1.17583	1.28421	2.43554	2.04978	1.11823	3.12871	1.90591	2.26625	1.26315
QV2-NT0048-370-h07	MED28	Data not found	1.57284	0.576736	1.7748	1.54545	1.22472	0.988706	1.36897	1.91449	0.367466	2.49651	2.96015	2.80958	2.84103
14189	MBP	Data not found	-0.433476	-1.60863	-0.714291	-1.21997	0.592802	-2.65313	-1.03085	-1.52781	-1.65437	-1.71597	-0.189391	1.70674	-1.90349
LGEA-RHSD01-180406-026-F11	XM_936381	Data not found	-0.0633231	-0.16618	0.0136741	-0.612529	-0.0662169	-0.88503	-0.10491	-0.339069	-0.312328	0.507687	-0.384352	-0.254414	-0.411135
LGEA-RHSD02-120406-023-A04	PGM5P2	3487	0.10207	1.13933	0.521862	-0.0210879	0.10071	-0.703809	2.19113	0.533712	1.85366	-0.419869	-0.700323	-1.10529	-0.479702
CTC_RHFADN_300605_012_C05_NM_0	CSPG6	In multiple clusters	0.0253295	-0.621358	-0.0394679	-0.747497	-0.757196	0.0679827	-0.703303	-0.540943	-0.442503	-0.163476	-0.808179	-0.763366	-0.682305
16973	IGFBP4	80279	0.754603	3.17084	1.02352	4.1726	3.61299	4.64122	2.94579	3.43765	1.56931	-0.960113	-0.45639	-0.513267	-2.22283
29793	IGFBP3	6734	2.18462	1.89632	-0.877696	4.16033	3.01882	-0.0134842	2.85966	2.36134	0.781901	-0.095842	1.34428	2.3968	2.0473
LGEA-RHID02-260406-016-B11	CDK5RAP3	Data not found	-0.858366	-0.582182	-1.33166	-1.09962	-0.700441	-0.259637	-1.13698	-0.989624	0.0663189	-1.02467	-0.714375	-1.21626	-0.796738
CTC_RHFADN_030805_114_E09_NM_0	SRPR	3708	-0.160315	-0.430597	-0.142551	-0.376083	-0.299156	-0.463607	-0.580133	-0.60953	-0.543988	0.581322	-0.0725013	0.041015	0.540775
RC3-NN0070-021-f02	LOC92154	56993	0.20404	0.285503	0.216003	0.346645	0.358878	-0.213409	0.401364	1.04018	-0.384319	-0.354428	1.24681	1.58497	1.31455
LGEA-RHID02-090506-017-D10	ITPR1	8621	1.55843	1.20552	0.781276	0.207369	0.825699	0.912099	0.911259	1.17868	1.39064	3.22447	3.71546	3.96804	2.63199
CTC_RHFADN_030805_018_F04_NM_0	TOMM22	1381	-1.04791	-1.3028	-1.25794	-1.01098	-0.8188	-0.322246	-1.40987	-1.10023	-1.29705	-0.877528	-1.24094	-1.11081	-0.698998
QV2-HT0540-362-c03	CDC2L5	6258	-0.0908549	-0.316306	-0.489489	-0.460013	-0.168141	0.380164	-0.136441	-0.0765121	-0.0640518	0.67792	0.449866	0.332936	0.918137
QV3-HT0543-138-f11	CRABP1	Data not found	0.565069	0.920485	0.76371	2.52027	1.52231	3.32943	2.30499	4.2436	0.564927	0.353436	2.0633	1.56867	0.582995
QV2-HT0576-236-c10	RXRG	957	1.98855	0.435985	0.441486	-1.0785	-0.631039	0.0260991	-0.821175	-0.674385	0.506544	0.347948	0.877021	0.451055	0.12262
33959	SPATA11	7852	0.450543	0.180087	-0.103461	0.304156	0.399698	0.677402	-0.14283	0.725641	0.0455567	2.01999	1.8803	0.977097	0.769941
LGEA-RHID02-210306-012-G10	ENTPD5	921	-0.24191	-0.456369	0.188723	-0.445503	-0.201881	-0.312573	-0.308816	-0.41473	-0.251617	0.153396	-0.088976	-0.0139731	0.0462984
CTC_RHFADT_040805_211_A05_NM_0	CXCR4	1855	0.0416884	0.489858	0.192185	1.12591	0.425504	-0.610079	0.608481	0.0577249	0.228474	0.397076	0.42605	1.26557	2.28623
RC0-FN0140-021-d06	CD5	2053	1.02043	0.299987	1.27445	0.00108892	0.258389	1.0168	0.452916	0.888831	0.613989	1.68599	1.48305	1.58554	0.82986
CM0-CI0057-588-g03	DVL1	2782	-0.422853	0.486978	0.540064	-0.91458	-0.0925118	-0.77713	0.699752	-1.05595	1.05004	-1.14083	-0.777547	-0.785836	-0.0757066
LGEA-RHSD02-280406-024-A12	EPHX2	In multiple clusters	-0.108085	-0.675151	-0.26864	-0.77481	-0.469578	-1.03217	-0.525609	-0.598221	-0.473186	0.153954	-0.540958	-0.247959	-0.311069
CTC_RHFADN_300605_013_C02_NM_0	GNB1	6908	0.418695	0.610411	0.148225	-0.0272279	0.253278	0.158798	-0.220741	-0.14553	0.560228	-0.379435	1.0554	0.474369	0.713777
QV1-BN0395-433-a06	SPAG9	23348	-0.598371	-0.733212	-0.739926	-0.286722	0.196283	-0.511996	-0.501309	-0.0581452	-1.31662	-1.6286	-0.709963	-0.361729	-0.229597
CM1-NN0214-515-g01	TBP	6892	-0.112231	-0.235905	-0.187616	-0.599795	-0.426807	-0.265884	NA	-0.542283	-0.347763	-0.381666	-0.321066	-0.299521	0.280462
RC5-BN0282-031-F07	DOCK9	26276	-0.512575	-0.168778	-0.257376	-0.761439	-0.36605	-0.761464	-0.232539	-0.641809	-0.324674	0.19791	0.598989	0.210032	0.231936
LGEA-RHID02-260406-016-F04	TAPBP	4151	-0.426216	0.352084	-0.824179	-0.209133	0.107056	0.0106686	0.626983	0.156757	0.441921	0.0153697	0.120957	0.295523	0.235893
CTC_RHFADN_030805_113_G06_NM_0	VPS33B	9213	-0.45225	-0.693189	-0.628541	-0.683173	-0.691828	-1.36546	-1.16011	-0.726654	-0.568054	-1.20067	-0.564135	-0.369816	0.0684818
QV1-FT0203-449-d09	MB	5335	-0.0653628	-1.6758	-0.998787	-2.267	-0.900335	-1.47632	-1.45604	-1.06971	-1.9439	0.292599	2.09751	1.06152	-0.758732
PM2-OT0014-001-a05	XPR1	10743	0.665077	-0.102484	1.46891	0.210628	0.948164	0.757482	0.201231	1.69529	-0.147116	2.20538	1.45283	1.82754	1.00057
MR3-HN0152-006-e06_1	PLCG1	In multiple clusters	0.0147053	0.29731	-0.419949	0.338076	0.0125815	-0.0704188	0.00106548	0.210651	0.0589511	-0.401047	0.202835	-0.0293229	0.244756
33985	RAI1	Data not found	-1.08398	-0.750474	-0.84409	-0.658061	-0.382724	-1.29185	-0.357433	-0.883618	-0.87522	-2.06874	-2.27869	-2.24641	-1.75864
LGEA-RHID02-070406-014-F10	FTH1	3315	-1.25824	-0.9019	-1.11776	-0.278543	-0.299728	0.0752252	-0.327114	-0.784655	-1.08883	-1.54689	-2.4534	-2.52688	-2.1386
CTC_RHFADN_030805_018_A11_NM_0	FLJ23091	220002	-0.00511848	0.286652	-0.298784	0.828485	0.189622	-0.0274709	-0.0545933	0.116344	-0.35639	-0.807752	0.678539	1.22002	0.898206
CTC_RHFADT_080705_026_G09_NM_0	HSPB1	4854	1.74724	0.859182	1.22967	0.196347	-0.0395723	0.156136	0.132452	0.0352366	0.658639	0.147465	1.64069	1.14186	0.981288
CM3-HT0194-038-f06	CYBASC3	7074	-0.561471	-0.320488	-0.672948	-0.139878	-0.0293688	-0.440595	-0.510459	0.149394	-1.33683	-1.54075	-1.00926	-0.970469	1.40231
MR4-ET0138-009-d03	NOTCH3	23528	0.022771	0.283412	0.202834	-0.321418	0.168808	0.146896	0.602634	0.200236	0.11272	0.100331	-0.0102716	0.347346	0.225853
QV2-HT0698-263-c06	TIAM1	10902	-0.441293	-0.702564	-0.365147	-1.4429	-0.639339	-0.772005	-0.34578	-0.649822	-0.236787	-0.146748	-0.299185	0.184602	0.75128
LGEA-RHID02-210306-012-A08	ZNF281	10856	-1.04567	-0.721746	-0.954921	-0.451352	-0.281523	-0.776538	0.286962	-0.388679	-0.607932	-0.523649	-1.27171	-1.2709	-0.649494
LGEA-RHSD02-280406-024-G08	BRD8	135	-1.48796	-1.04231	-0.989543	-1.86119	-1.31135	-2.39464	-1.58543	-2.41783	-1.1464	-1.44268	-1.93901	-1.92403	-1.29567
CTC_RHFADN_300605_013_H06_NM_0	RUVBL2	27122	-0.382441	-0.179983	-0.329369	-0.428475	-0.461489	-0.88591	-0.921123	-0.448273	-0.55742	0.128771	-0.125235	-0.309179	-0.410224
20122	ADORA2A	Data not found	-0.597864	0.519589	-0.805105	0.136922	0.148384	-0.357425	0.544928	-0.222854	0.623916	-0.23434	-0.00423436	-0.00370947	2.86613
33961	DKK3	1869	1.45131	1.86676	1.91355	3.30817	2.79949	2.84342	2.38884	2.66877	2.19497	0.369636	1.54237	0.825754	-1.50376
LGEA-RHID02-090506-017-D11	TLOC1	In multiple clusters	0.742582	0.821367	1.64008	1.5207	1.15679	1.07015	0.873407	1.67571	0.301453	1.94364	1.47475	1.6741	1.39429
CTC_RHFADN_040805_016_C04_NM_0	E2F1	55677	1.36674	0.677011	0.877615	0.647232	0.433515	0.77939	0.0291258	0.178382	0.699619	1.24055	2.20797	1.43798	1.27857
RC1-CT0161-001-G01	CSNK1A1	22985	0.3597	0.727544	0.711824	0.359611	0.552287	-0.405864	0.568827	-0.182168	0.528053	-0.544328	0.287737	0.376362	0.645789
LGEA-RHID02-250406-015-F03	IWS1	Data not found	-0.439147	-1.12859	-0.522962	-0.552303	-0.596838	-0.56642	-0.850494	-0.533728	-0.822389	-0.861077	-0.0935881	-0.100733	0.333257
CTC_RHFADN_030805_110_D02_NM_0	ACIN1	5111	0.154363	-0.125327	0.197094	-0.00378333	-0.129163	-0.204362	-0.337881	-0.420894	0.0132461	0.41432	0.30612	0.186243	0.629559
CM1-CT0605-656-b02	FLJ10159	11041	1.59171	1.86864	1.67544	1.71058	2.10625	1.3683	2.14779	2.60155	2.0188	0.332573	3.60185	2.74491	1.36822
PM0-CI0046-001-A07	PCNA	6158	-2.44831	-2.28142	-2.56506	-2.13091	-1.99189	-2.14568	-2.49574	-2.16624	-3.19116	-3.15257	-2.74073	-2.35692	-0.580224
LGEA-RHID02-210306-012-H10	B3GNT1	57586	-0.486948	-0.642571	-0.547026	-0.0636647	-0.0909784	NA	-0.449771	-0.357952	-0.887065	-0.851049	0.032143	-0.523282	-0.879272
CTC_RHFADT_300605_024_C10_NM_0	RPL28	57326	-1.64985	-1.46414	-1.74851	-0.853812	-1.22356	-0.0933277	-0.223335	-0.982676	-0.859163	-0.211556	-2.21383	-2.54542	-0.803045
RC5-PT0007-031-A07		63895	0.344998	0.654995	1.11579	0.74872	0.572546	-0.327803	1.62225	0.590163	0.527385	0.240148	0.203142	1.00429	0.639896
PM3-BT0343-001-h07	SYT13	7203	-0.139854	-0.566639	-0.428162	-0.365647	-0.444843	-0.764744	0.199405	-0.537797	-0.444783	5.31799	1.41052	2.88276	0.0360736
33931	PBXIP1	5530	2.46282	3.11713	2.29063	3.01279	2.88899	3.35899	2.82818	2.97532	2.70357	3.64608	4.8355	3.6092	2.61081
LGEA-RHSD02-020506-025-G07	FAM38B	8322	-0.0353708	-0.472282	-0.319601	-0.105135	-0.292536	-0.569167	-0.21912	-0.465073	-0.305969	0.176832	-0.223358	0.0307851	0.114264
CTC_RHFADN_300605_014_G11_NM_0	CCT3	29896	0.117988	-0.366769	0.003031	-0.123749	-0.235494	-0.425806	-0.597216	-0.644552	0.0755572	0.610383	0.0717347	-0.28755	0.168721
QV1-UM0104-355-g03	PPP3CA	5021	0.764321	-0.00986154	0.152577	0.517965	0.659391	-0.0883394	0.767775	0.454329	-0.628086	1.00445	-0.382763	0.506205	-0.205754
IL3-CT0214-052-H06	FZD4	7128	5.49532	4.06562	3.99771	3.92968	3.89236	3.39376	4.70201	4.91584	4.27213	4.79642	6.19971	6.03602	3.16265
QV2-NN0045-354-b08	TRA2A	7117	0.264354	0.112413	-0.388765	-1.10324	-0.920827	-0.835524	-0.142512	-1.09593	1.5327	-0.577121	-0.0684544	-0.0681979	0.0768423
33919	OXTR	3872	-0.000881111	-0.820958	0.700957	-1.21301	-0.917446	-1.28903	0.841086	-0.736008	-0.807851	-2.10702	-0.992056	-1.59988	-1.89875
LGEA-RHID02-090506-017-C03	TNFAIP3	10914	3.79499	1.92182	2.02981	1.30718	1.31518	0.918541	1.72723	2.15372	2.49602	3.85966	3.24013	3.4609	3.71444
CTC_RHFADN_030805_115_B12_NM_1	TMSL3	3673	1.50253	1.15666	0.949839	1.55836	0.510968	0.727878	0.947758	0.907204	1.31888	1.15317	1.17055	1.61637	1.66423
MR2-UM0061-106-f02	KRT17	5872	1.99266	-1.92306	-1.77199	-2.63647	-2.26508	-1.97604	-2.33522	-1.45163	-1.45274	1.76951	0.585881	0.29899	-0.447634
MR0-FT0175-203-h05	PAPOLA	158	-0.156385	-1.44739	-0.748274	-0.780664	-0.650108	-1.78194	-1.03591	-0.233661	-1.46856	-1.06967	-0.0825581	0.0248346	0.620046
MR0-HT0407-017-f01	ITGA2	10410	0.154545	0.436815	-0.452481	1.03828	0.337408	-1.02468	0.578285	0.848503	-1.14031	0.299069	0.106834	0.488325	0.314424
LGEA-RHID02-090506-017-H08	RAB13	3481	0.485681	0.0114822	0.00336177	0.593967	0.194022	0.205652	0.283541	0.152705	-0.0329478	-0.236223	-0.429296	-0.65473	-0.305484
CTC_RHFADN_030805_019_F02_NM_0	ADSL	1108	1.08767	-0.196491	0.577591	0.0070559	-0.600098	-0.618639	-0.295811	-0.673121	0.100291	0.433034	0.784784	0.918511	0.451416
CTC_RHFADT_300605_024_F02_NM_0	IFITM3	7038	2.38164	0.975078	1.30703	1.83842	1.33511	1.51217	1.12857	1.36955	0.598109	0.247139	1.97391	1.46879	0.500174
CM3-DT0004-090-f07	IGF2	4154	4.56777	5.23296	5.03318	6.28354	4.77498	4.54446	5.84563	4.90574	5.05895	5.63826	5.86371	4.89558	2.51553
PM3-TN0182-001-a07	CHD4	Data not found	-1.21493	0.117611	-1.5948	0.263724	-0.36576	-0.433473	-0.044614	-0.0256897	0.0968799	-1.93945	-1.01308	-1.83466	-1.25347
MR3-HB0013-002-g06	TG	94081	-0.230241	-0.442345	0.199354	-0.250975	-0.511463	-0.132972	-0.0533902	0.088404	0.127453	-0.408398	0.0421295	-0.492993	0.0665907
LGEA-RHID02-210306-012-F07	MBNL1	113201	1.10738	0.00615592	0.495867	0.399704	0.580796	0.399817	0.046151	0.398027	0.513939	-0.0816538	0.339383	0.637116	0.520106
LGEA-RHID01-201205-012-A02	HSMPP8	5269	0.692372	0.900002	-0.20759	0.161016	-0.0487455	0.734206	0.72004	0.285689	2.03962	-1.06043	0.071219	0.313327	-0.774147
CTC_RHFADT_030805_027_C11_NM_0	SFXN1	Data not found	1.03457	0.2129	0.182456	0.160817	-0.0666318	-0.00395683	-0.188156	-0.618131	0.85193	1.41762	1.75313	0.962343	0.772858
LGEA-RHSD02-130306-021-E05	CASC4	Data not found	0.0641845	0.543906	0.493334	0.918598	0.549479	-0.428445	0.253174	1.21522	0.409719	0.311422	0.241185	0.240976	-0.212003
CTC_RHFADN_040805_016_H06_NM_0	SERPINB6	2625	0.025936	1.27374	-0.479693	1.17509	1.20188	-0.349753	0.332943	0.195787	0.48788	-1.32751	-0.43818	-0.4315	-0.563544
LGEA-RHID02-250406-015-C06	LOC653559	85409	0.261102	0.951706	0.138177	0.882963	1.38017	0.262656	0.665238	1.54214	0.334254	0.3699	2.49797	2.69991	2.38743
CTC_RHFADN_030805_111_G04_NM_0	FARSLA	29082	-0.169391	0.220041	-0.801276	-0.119825	0.204789	NA	-0.554994	-0.453599	-0.683125	-0.00297303	-0.889913	-1.06618	-0.848576
RC0-BT0813-021-d01	GATA3	5550	-0.593326	0.34584	0.14616	-0.219354	-0.266479	-0.736783	0.838995	-0.547297	1.04417	-1.28205	-0.989192	-1.02603	-0.476786
PM3-PT0039-001-d07	NKD2	9133	0.11614	0.026478	0.633597	0.585795	0.218449	-0.37092	0.480324	0.615732	0.556354	0.560933	-0.118745	0.184608	0.193233
LGEA-RHID02-310306-013-H10	CHMP4A	3866	0.252866	0.000719752	-0.101747	0.100909	-0.0986115	-0.0703076	-0.303131	0.0899939	-0.0469139	-0.735038	-0.660602	-0.743052	-0.0198644
CTC_RHFADT_300605_025_H10_NM_0	PREP	324	-0.0743909	0.0605709	-0.04094	-0.222364	0.329683	-0.409112	-0.207363	-0.21604	-0.368905	0.334724	-0.353021	-0.126422	-0.309334
PM0-KT0041-004-g07_1	CCNB2	7533	-4.67444	-3.45276	-4.01118	-4.28385	-4.31735	-5.80066	-3.79411	-5.40543	-4.12049	-3.83193	-5.14418	-4.43943	-1.96265
QV3-ET0063-271-a11	KRT15	83746	0.955156	-3.30669	-3.05073	-2.82797	-2.58836	-3.19539	-3.5053	-1.5006	-3.05527	1.42978	0.29695	0.897217	1.77165
LGEA-RHID01-080306-013-F12	APC	5616	-0.725639	0.713047	0.408499	-0.5255	-0.15386	-0.937182	0.458432	-0.755817	0.972	-0.771597	-0.761209	-0.91829	-0.46596
CTC_RHFADT_030805_027_H05_NM_0	YWHAH	1298	1.56042	0.964049	1.314	0.0648251	0.250657	0.142689	0.368453	0.347901	0.684826	0.0926614	1.30817	1.19751	0.998401
QV3-BT0537-070-f04	L3MBTL2	1490	0.203085	0.336312	-0.0658856	0.0298684	0.456739	0.372041	0.156603	0.0705514	0.841298	0.0587591	0.569687	0.68751	0.391127
MR0-HT0164-009-f05	PRKY	8893	-0.313324	0.597213	0.69249	-0.469846	-0.0227552	-0.898427	0.698917	-0.674532	1.34744	-1.02199	-0.480324	-0.900245	-0.166772
MR3-SN0036-011-f08	COL9A2	Data not found	-0.174068	-0.163119	-0.137186	0.095392	-0.325537	-0.138838	-0.357925	-0.474119	0.26624	0.157112	0.565566	-0.202733	0.683174
LGEA-RHID02-090506-017-G09	CTGF	5966	2.33428	1.43429	0.570143	1.93874	0.844701	-0.031729	1.17161	1.13536	1.56505	3.4153	3.70211	3.12479	-0.630052
CTC_RHFADN_040805_016_F02_NM_0	EIF2B5	24137	1.0189	0.551317	0.742207	-0.191036	NA	-0.705267	-0.573391	-0.402588	0.516415	2.19431	1.88388	1.43945	0.757461
QV1-FT0201-469-b07	RAB6IP2	In multiple clusters	-0.531428	0.0593292	-0.494985	0.753711	0.0399765	NA	-0.264789	0.0720833	0.0741104	0.35295	-0.263424	-0.759847	0.115099
MR2-MT0126-003-h01	REL	Data not found	-0.175023	-0.399056	-0.20086	0.121207	-0.300384	-0.0836255	-0.276261	-0.556592	-0.0813067	-0.33858	-0.0364425	-0.0854825	1.41731
40039	KIF4A	Data not found	-2.66327	-1.66123	-2.11239	-2.01207	-1.70296	-1.87393	-1.89397	-2.48594	-2.86959	-4.8777	-3.14698	-3.3827	-1.43419
LGEA-RHID02-250406-015-E04	SRP9	9709	-0.2277	-0.799114	-0.109682	-0.93828	-0.45117	-0.241648	-0.724118	-0.150319	-1.37693	1.40829	0.0464689	0.54026	-0.0494772
CTC_RHFADN_030805_111_D05_NM_0	LTB4DH	1508	-0.348219	-0.232371	-0.296286	-0.590317	-0.202614	-1.19533	-1.13507	-0.717659	-1.11101	-0.80458	-0.489724	-0.248791	-0.636298
RC0-GN0090-021-h02	KIF2	Data not found	-0.222128	0.045396	-0.0547568	0.76097	1.11725	0.696237	0.449499	0.419805	0.175719	-1.35414	-0.0931218	0.199522	0.188532
MR2-EN0094-002-f05	HERPUD1	Data not found	-0.108615	-0.682048	-0.343176	0.0661485	0.37105	0.565839	0.102308	0.0656766	-0.690581	1.02206	0.0290986	0.900784	1.10895
CM0-HT0247-079-c09	CTSB	Data not found	0.12094	0.404279	0.280157	1.02545	0.378954	0.651809	0.479953	0.776228	0.427367	1.33903	0.285991	0.474689	0.481696
LGEA-RHID02-310306-013-B08	SKP1A	8444	-0.641255	-0.652869	-0.788682	-0.92672	-0.24231	-0.248392	-1.35003	-0.212644	-1.29743	-0.75564	-0.445416	-0.22174	-0.809145
LGEA-RHID01-230306-014-H01	AI925925	9320	-0.431535	0.941187	0.643401	-0.850132	0.206747	-0.893865	0.607484	-0.42447	1.02972	-0.333757	-0.629344	-0.526307	-0.596767
CTC_RHFADT_030805_028_H07_NM_0	TNRC15	7031	0.92571	0.945884	0.673293	0.995249	1.01068	0.486134	0.49098	0.570433	0.248856	-0.125827	1.05133	0.722077	0.334705
34038	DYRK3	397	0.036303	0.782895	-0.19205	0.379433	0.666468	NA	-0.0544166	-0.165481	-0.342286	-0.232802	-0.421604	-0.430095	-0.184744
LGEA-RHSD01-230306-023-E08	TRIP12	5128	-0.344327	-0.429728	-0.735194	-0.309379	-0.17506	-0.0878016	-0.285369	-0.320471	-0.768648	-0.998724	-0.980736	-0.651593	0.165661
LGEA-RHSD02-270606-026-C02	TFF1	In multiple clusters	2.92092	-0.776884	-0.431415	-1.2381	-0.420924	-0.532823	-0.681321	-0.468403	-0.988057	6.05764	3.49575	4.49682	-0.12795
CTC_RHFADT_080705_026_F01_NM_0	ARHGDIB	Data not found	-0.355119	-1.10874	-0.46901	-0.89038	-0.780961	-0.395047	-0.931368	-0.742404	-1.17554	-0.665342	-0.400661	-0.795664	-0.515485
34073	PCTK2	399979	1.41764	1.06421	1.1709	0.724708	0.972558	0.466169	1.49028	0.974993	0.794566	2.94712	1.58306	1.98296	1.42417
LGEA-RHID01-080306-013-H09	IFI6	Data not found	-0.530681	0.161258	0.0668721	-1.10841	-0.610418	-1.28946	-0.208038	-1.20738	1.1014	-0.640595	-0.797179	-0.849038	-0.232863
LGEA-RHID02-260406-016-E08	U66589	6591	-0.601327	-0.490871	-0.440562	-0.404375	-0.321274	-0.197655	0.400969	-0.239634	-0.491424	-1.06912	-2.11319	-2.31756	-1.25721
CTC_RHFADT_040805_212_B02_NM_0	SNX19	4140	0.571857	0.261435	0.297435	0.443701	0.354135	0.329679	0.512187	0.792947	0.0363648	2.98145	1.66469	1.16651	0.692305
QV1-CI0170-463-g07	KIAA0792	64840	0.173542	0.178093	-0.0658627	-0.1196	0.0273567	-0.363369	-0.215791	0.0103952	-0.019321	-0.310655	0.0916023	-0.0763773	0.0772846
MR1-HT1064-008-h10	SNAI2	Data not found	0.211195	0.487846	0.932117	1.81917	1.26845	1.39286	1.50594	1.87222	0.202609	-0.335906	-0.291619	0.291762	-1.48045
RC0-HT0771-021-f11	MARK3	2023	0.379232	0.412144	1.18336	0.7401	0.484751	0.450221	1.26697	1.54905	0.72363	0.826769	2.03774	2.30006	1.43511
34149	PORCN	6730	-0.612038	-0.74137	-0.615963	-0.368725	-0.235215	0.291432	-0.872692	0.221236	-1.56507	-2.31499	-0.768298	-0.783043	-0.191901
LGEA-RHID01-270606-016-C11	PRKCBP1	9612	-0.220185	0.116369	-0.0746615	-0.476955	-0.335187	-0.099787	0.261817	-0.371	0.125977	-0.13992	-0.673082	-0.867338	-0.585291
CTC_RHFADN_300605_013_B06_NM_0	ENO1	3215	-2.24273	-1.54927	-1.69657	-0.890208	NA	-1.83785	-1.49528	-1.43863	-2.12945	-0.756831	-1.97187	-1.7769	-0.592203
QV1-BT0630-086-d05	SRP68	6193	-1.09203	-1.06798	-0.514493	0.0479496	-0.181188	-0.740254	-0.895017	-0.76182	-1.20844	-1.57307	-2.35973	-2.10786	-1.22735
RC1-IT0012-021-h07	NCOR2	3068	0.212463	0.766891	1.09637	1.7286	1.29902	1.35157	1.71621	2.42473	1.02246	-0.0931632	2.34565	1.71303	2.60765
34052	HOXB5	23261	-0.576616	-0.510447	-0.618399	0.373835	-0.49881	-0.725607	0.0411202	-0.276223	-1.09121	-0.292109	-0.654649	-1.02016	-0.612325
CTC_RHFADN_030805_018_E10_NM_0	RPS5	Data not found	-0.558788	-1.85952	-0.5735	-1.56004	NA	-0.899101	-2.09609	-1.48121	-2.12652	-0.536403	-2.15906	-2.3775	-1.77293
MR4-KT0047-001-d10	HDGF	6164	-0.458335	-0.951822	-0.149353	-0.633016	-0.892782	-0.689619	-0.626836	-0.258571	-1.84179	-1.01911	-1.03529	-1.66064	-1.07308
QV0-NN1021-314-f11	CAMTA1	Data not found	0.182727	0.303503	0.136061	0.102031	0.0507897	-0.329168	0.0804785	-0.0935711	-0.230919	0.201018	0.0553227	0.328413	-0.169005
MR4-TN0111-201-e07	DC-UbP	23269	0.347286	0.5029	1.15835	1.44075	1.21291	1.79539	1.67543	2.09922	0.804512	1.5006	1.86958	1.7449	0.3499
LGEA-RHSD01-060306-022-E04	RPL34	Data not found	-0.270363	-1.56098	-1.04224	-1.60775	-1.28433	-0.244153	-1.40074	-0.999932	-1.52346	-1.28345	-2.43109	-2.07375	-1.53646
LGEA-RHSD02-020506-025-F12	AL833615	10131	0.166766	0.00308779	0.348532	-0.137695	-0.0888392	-0.0430898	0.230053	0.289863	0.114443	0.693874	0.541561	0.620524	0.633255
CTC_RHFADT_050705_023_G11_XM_0	MGA	355	0.722999	-0.154921	0.871695	0.088467	-0.0566122	-0.0204955	0.0504609	0.261074	0.0711579	0.743241	0.676075	0.361858	0.137113
RC0-FN0081-031-d09	CNAP1	57403	-1.09094	-0.510098	-0.970488	-0.768538	-0.613545	-1.16075	-0.263003	-0.703601	-0.955662	-0.340726	-1.20269	-1.69382	-1.46222
QV2-HT0698-296-b02	TRAP1	629	-1.2012	-1.01304	-1.63949	-0.595677	-0.906701	-1.23481	-1.55477	-0.781035	-1.02432	-2.32741	-1.86053	-2.13074	-1.08003
QV4-BT0407-122-d09	FAS	506	0.122298	0.434906	0.239594	1.00359	0.499661	0.145737	0.229032	0.322581	0.346813	-0.135584	-0.215835	0.230296	0.277922
LGEA-RHID01-080306-013-B12	RAB22A	11331	0.0372144	0.0630563	-0.113757	0.11138	0.293943	-0.26672	-0.0133841	0.289068	-0.332854	0.235003	-0.396327	0.0043543	0.284343
LGEA-RHID02-250406-015-C05	CFB	9572	-0.00297935	0.0316216	-0.174682	-0.292307	-0.163045	-0.619848	-0.19712	-0.412716	-0.264875	1.05676	0.202674	0.711532	0.0956806
CTC_RHFADT_040805_211_F10_NM_0	ATP5B	8842	-1.33493	-1.72092	-1.14778	-1.05231	-0.793333	-1.67445	-2.00087	-0.758976	-2.77667	-1.62906	0.662056	0.315621	0.674786
CTC_RHFADN_300605_013_G01_NM_0	PHB2	3029	-0.674642	-0.79161	-0.739405	-0.716143	-0.309322	-0.354438	-0.73922	-0.200981	-0.263856	-0.284546	-0.201009	-0.694715	-0.302871
QV2-NN1195-465-f05	NR1D1	Data not found	-0.254223	0.940614	0.842327	0.256305	0.166841	-0.47715	0.824257	-0.604615	1.14497	0.98889	0.14515	-0.0547304	0.118234
MR0-GN0026-001-h05	PROM1	200576	2.17732	-0.509227	-0.0266259	0.00313221	-0.623578	-0.127833	0.209607	0.175082	-0.492273	0.931329	3.41479	4.62409	0.224839
LGEA-RHID01-270606-016-A01	HAGH	6156	-0.52187	-0.59228	-0.470368	-0.963087	-0.857967	-0.505898	-0.188796	-0.5344	-0.855268	-0.735221	-0.965532	-1.078	-0.746519
CTC_RHFADN_030805_019_C11_NM_0	GAPD	103	-0.805373	-0.381455	-1.02379	0.050721	-0.128063	-0.334793	-0.581845	-0.573405	-1.57296	-1.53097	-1.57972	-1.6655	-0.785736
34078	PIP5K3	6558	1.12249	1.30463	1.65076	1.40587	1.83061	1.0035	1.67259	2.54993	0.302054	1.01592	2.54489	3.19459	4.18331
CTC_RHFADT_300605_022_D10_NM_0	RPL30	64689	-0.391481	-0.348432	-0.53397	-0.654608	-0.517522	0.672841	-0.425428	0.0442584	-1.06581	0.860894	0.516569	0.686922	0.866726
40003	ADAR	79735	-0.25007	0.376083	0.150001	0.595602	0.836393	0.921737	0.821807	0.694948	0.127035	-0.752555	-0.67965	-0.716825	0.330133
LGEA-RHID01-230306-014-F03	SLC12A2	In multiple clusters	-0.185686	-0.167581	-0.310752	-0.555291	-0.515007	-0.152234	0.71781	-0.803049	0.412881	2.69794	0.723337	0.610645	-0.738021
CTC_RHFADT_040805_213_A03_NM_0	GORASP1	999	-0.247113	0.129394	-0.271681	0.0438852	-0.091162	-0.0833765	-0.209639	-0.102438	-0.135597	0.220292	-0.232352	0.00313712	-0.263143
MR4-EN0074-002-f01	TBC1D17	2315	-0.0818438	0.442481	-0.121628	0.141389	0.110096	0.142236	0.00933191	-0.133612	0.295554	0.0883799	-0.0255297	-0.428519	-0.453376
PM3-NN1174-016-b08	PIP5K1A	Data not found	-0.311018	-1.15298	-0.00301663	-0.803325	-1.33832	0.0708647	0.171835	0.10487	0.561636	0.0688354	-0.26859	-0.290258	0.424142
MR0-ET0107-002-b08	CDH1	1173	-0.071784	-4.04113	-2.3265	-4.84466	-3.76302	-2.29647	-3.95246	-3.42786	-4.21141	0.313897	-0.567029	-0.0501243	1.28128
34061	MLANA	5579	-0.706236	0.509477	0.88208	-0.726757	-0.354998	-0.452362	0.602252	-0.970843	0.863187	-1.48208	-1.30073	-1.30471	-0.320228
LGEA-RHSD01-060306-022-B08	CN484301	1499	-1.69234	-0.148014	-1.30998	-0.538759	-0.100032	-0.172691	0.657411	0.553775	1.19816	2.38238	0.316547	-0.451491	-0.510079
CTC_RHFADN_300605_014_D06_NM_0	AP2M1	259266	-0.456451	0.0320032	-0.38929	0.25624	-0.0296866	-0.32326	-0.20471	-0.377921	-0.26595	0.152096	-0.508145	-0.370606	-0.286476
QV2-NN0045-577-d01	PRKCB1	Data not found	0.46593	0.226713	0.845007	-0.302922	-0.306733	0.137923	0.39015	-0.130781	1.44603	1.2223	1.64035	0.912323	-0.381226
RC5-CT0599-021-A11	CTNNB1	Data not found	3.89299	3.5984	4.16443	3.54447	2.44017	4.61016	4.41505	4.34304	4.42475	5.06813	5.2222	4.42335	4.10007
MR1-RT0041-002-f09	ASPM	Data not found	-0.32202	-0.678526	0.0705791	-0.89686	-1.00986	-0.0812417	-0.0126749	-0.0429368	-0.558447	-0.998522	-0.416145	-0.0223086	1.55787
34086	PTCH	Data not found	0.225045	0.678146	-0.00776975	0.0311138	0.325425	0.00925111	0.235866	0.713749	0.632658	-0.14503	0.482368	1.27341	0.0700394
CTC_RHFADN_030805_110_E04_NM_0	CRSP8	In multiple clusters	-0.212216	-0.267819	-0.0380429	-0.0377926	-0.228425	-0.425557	-0.238247	-0.54589	-0.398599	0.381498	-0.524425	-0.271771	-0.334585
QV0-ET0149-464-c07	KIAA0870	Data not found	0.371181	0.709799	-0.387228	0.162892	0.523009	0.827269	1.34178	1.08664	1.96143	1.44797	0.620634	0.285132	0.817898
MR1-HT1183-001-e03	THRAP4	302	-0.668639	-0.223399	-0.973891	-0.451885	-0.200072	-0.405023	-0.414124	NA	-0.547905	-1.75242	-1.43899	-1.3854	-0.528312
MR2-CI0128-012-a03		Data not found	-0.0767573	0.29851	-0.0985686	0.110292	-0.560922	0.103798	0.46391	0.407373	0.488156	-0.236154	-0.953565	-0.890538	1.18562
LGEA-RHSD01-230306-023-H12	OGFRL1	51094	0.0121284	-0.580661	0.208061	-0.405743	-0.300872	-0.152825	-0.143203	-0.784004	-0.274799	1.27523	-0.0498627	0.222478	0.561593
LGEA-RHSD02-270606-026-D10	HLXB9	25865	-0.272945	-0.516984	-0.413278	-0.337703	-0.291497	-0.784377	-0.467162	-0.551025	-0.558207	-0.0394132	-0.619511	-0.353365	-0.140003
CTC_RHFADT_300605_021_F01_NM_0	ANXA2	Data not found	0.419021	-0.879016	0.27318	0.0104908	0.0220266	-0.550817	-0.65805	-0.474063	-1.19323	-0.177429	-0.875173	-0.521432	-0.526285
RC0-NT0155-031-g04	FLJ10700	26509	-0.154045	-0.188363	-0.213963	-0.347093	-0.25103	-0.267905	NA	-0.35019	-0.107551	0.178942	0.806821	0.193431	0.22016
QV4-NT0247-563-f10	ADIPOR1	2896	0.190432	-0.180819	-0.129409	0.166304	0.00732439	-0.138594	-0.723448	0.388557	-1.64278	1.25223	1.52561	1.20373	1.70933
LGEA-RHID01-230306-014-E07	PRKD2	Data not found	0.85705	0.44744	-0.35215	0.123739	0.168033	0.148698	0.393756	0.281203	0.635232	1.03733	-0.361491	0.028378	0.355656
LGEA-RHSD02-130306-021-H07	T09065	In multiple clusters	-0.439559	-0.765568	-0.871394	-0.569497	-0.742997	-0.965894	-0.737076	-0.771218	-0.831457	0.0897781	-0.661	-0.755282	-0.352405
CTC_RHFADT_040805_212_F01_NM_1	FER1L3	8454	0.276811	-0.170885	-0.114081	-0.0768035	-0.378247	-0.31783	-0.498363	-0.494502	-0.310825	0.309702	-0.503839	-0.242707	-0.398039
CTC_RHFADT_030805_027_H12_NM_0	GRN	80349	1.33617	0.349823	0.233453	0.458345	0.0655619	0.963369	-0.25547	-0.261933	0.702793	1.895	2.15277	1.40986	1.00456
MR0-HT0078-007-h11	VEGF	1072	-0.884026	-1.48038	-1.25745	-1.29385	-1.94337	-2.06617	0.35859	-1.50532	-1.73532	0.219021	-0.108955	0.0126631	-1.69086
RC1-HT0268-014-f12	COL1A1	1116	0.308625	0.199351	1.43274	1.23083	0.869872	1.16213	1.16902	0.914349	0.565059	1.14763	1.0382	1.31765	0.346424
PM3-LT0032-008-c11	CUL1	51759	0.180331	-0.157143	-0.841417	-0.147385	-0.00334926	-0.156701	0.0971526	0.401857	-0.172369	-0.688664	-0.543652	-0.584511	-0.0143692
LGEA-RHID01-270606-016-F11	WDR61	11331	-0.470135	-1.17962	-0.765719	-0.833679	-0.597254	-0.572975	-0.841496	-0.79994	-0.923611	-0.0370814	-1.05018	-0.715931	-0.557893
CTC_RHFADN_030805_111_G07_NM_0	CFL1	Data not found	-0.0471763	0.263599	-0.489639	0.425898	-0.166321	0.29724	-0.117472	-0.336776	-0.362488	0.072224	-0.78614	-0.603628	-0.186724
LGEA-RHSD01-310306-025-G05	CHI3L1	10963	-0.0574694	-0.697105	-0.21924	-1.00548	-0.983207	-0.412599	-0.408859	-0.908911	-0.537498	0.296189	-0.262555	-0.540894	-0.109817
CTC_RHFADT_300605_024_F07_NM_0	C9orf78	142	-0.452933	0.274875	-0.182275	0.10912	0.0469575	-0.0696028	-0.295824	-0.23418	0.0649743	0.384547	-0.0670577	-0.00500991	-0.13259
LGEA-RHID01-300306-015-A06	PHB2	4035	-0.930138	-1.13046	-0.865963	-0.485634	-0.653643	NA	-0.696746	-0.800762	-0.704004	-0.948913	-1.09607	-1.53287	-1.17347
LGEA-RHSD02-120406-023-D07	BX649033	23770	0.821253	0.955339	0.41769	-1.15029	-1.20415	-0.444575	-0.15456	-1.04333	2.30649	0.895911	1.85827	1.20339	0.813785
CTC_RHFADT_040805_213_G12_NM_0	STIP1	Data not found	-0.437154	-0.142448	-0.390876	-0.158059	-0.425807	-0.438817	-0.230478	-0.690899	-0.408899	0.147369	-0.35903	-0.386312	-0.364721
MR4-TN0114-204-f11	PARP1	112399	-1.70266	-1.77811	-1.59636	-1.14807	-0.814341	-1.49565	-0.909343	-1.395	-3.02649	-2.30213	-2.34462	-1.74435	0.0351902
MR2-NN1111-008-e07	LRP1	5293	1.71622	2.31743	2.89547	3.75334	2.29872	2.9477	3.64712	3.20454	1.76989	1.3139	3.03372	1.89696	-0.445365
MR3-HN0066-003-b02	FKBP8	Data not found	-0.35997	-0.458083	-0.289909	-0.0605357	-0.657091	0.120815	0.116871	-0.312978	-0.0394724	-0.189294	0.123953	-0.359753	-0.324305
LGEA-RHSD01-180406-026-C06	BE122677	4089	0.371005	0.167298	0.604379	0.468091	0.236045	0.118684	0.240824	0.487624	0.174414	1.04565	0.905645	1.20349	0.886504
CTC_RHFADT_040805_211_A10_NM_0	EGLN3	50813	-0.357915	-0.239424	-0.28453	0.0402228	-0.0945123	-0.283513	-0.0981848	-0.590794	-0.402324	0.163966	-0.128622	-0.263836	0.00161279
QV3-ET0171-494-e08	PIK3CD	595	-0.186235	-0.928889	0.189368	-0.342173	-1.13597	0.177704	0.148732	-0.0626558	NA	-0.20424	0.111353	0.14591	-0.397029
MR3-OT0007-207-d03	C14orf120	10905	-1.06746	0.252618	-1.34902	-0.419885	-0.365282	-0.0127843	0.667012	0.321829	1.60687	2.60077	0.409228	-0.475346	-1.16216
34107	SMAD4	2355	0.791265	0.822275	0.752235	1.34868	1.57969	0.994835	1.30011	1.77137	0.626662	2.16486	2.11718	2.6321	1.98734
CTC_RHFADN_030805_112_B07_NM_0	COPS7A	22803	-0.299921	0.619458	-0.189961	0.811456	0.381725	0.497747	0.189532	0.237515	-0.090472	0.0977283	0.219442	-0.0731212	-0.0445061
QV4-CT0363-099-a06	CCND1	710	-0.192481	1.12482	-0.729214	0.225529	0.326365	0.366364	0.0146115	0.709342	0.534915	0.688279	-1.19046	-1.14624	-1.40251
QV3-GN0058-329-e02	MAN1A2	3097	-0.54006	0.243906	-0.436002	0.264241	0.217185	-0.21513	0.0350979	0.0800684	-0.727277	-0.460178	-1.62084	-0.0381202	-0.412953
MR2-CI0128-009-h09	FOSL2	Data not found	-0.325862	-0.382583	0.449533	1.91575	0.173516	1.30709	2.25037	1.79298	0.856955	0.168266	1.30551	0.247849	-0.318462
LGEA-RHSD01-310306-025-C04	XRN2	6143	-0.299447	-0.497874	-0.473871	0.109051	-0.325949	-0.222945	-0.232168	-0.124503	-0.654617	0.207364	-0.738498	-0.729301	-0.38395
CTC_RHFADT_300605_024_B10_AW10		598	-0.454976	0.166936	0.117926	-0.253241	-0.463503	-1.16106	0.241538	-0.836701	0.832789	-0.671197	0.842422	0.233749	0.676147
MR2-ST0130-001-h09	SERPING1	9330	3.16592	2.25152	2.86005	3.24226	2.155	2.42148	2.28598	2.48683	2.22457	4.07919	3.29962	2.89035	1.97193
MR3-UT0050-007-g04	HIVEP2	Data not found	0.25837	0.715515	-0.297412	0.300022	0.378861	NA	1.3047	0.624971	0.476523	0.402068	1.05966	1.7674	1.73025
LGEA-RHID01-230306-014-B06		218	-0.254179	-0.320969	-0.163256	-0.13152	-0.287264	-0.728303	-0.056185	-0.674811	-0.229807	-0.0243883	-0.203863	-0.205245	-0.244053
LGEA-RHSD02-120406-023-B09	AW151986	7042	-0.891316	-1.12947	-0.504984	-0.982752	-0.791195	-1.70713	-1.34173	-1.38257	-0.806276	-0.501113	-0.84792	-0.938552	-1.3588
CTC_RHFADT_040805_213_C11_BC02		2237	-0.281933	-0.100351	-0.178427	0.0653121	-0.192891	-0.333957	-0.424862	-0.655758	-0.110777	0.501208	0.0135624	-0.0371412	-0.242401
CTC_RHFADT_040805_212_H05_NM_0	RPL19	10155	-1.93918	-1.70594	-1.86616	-1.43627	-1.41979	-0.155835	-1.97692	-1.67446	-2.28797	-0.872545	-0.739607	-1.3084	-0.868561
RC3-BT0333-118-e02	BCL2L1	9892	-1.03514	0.0300552	-1.07851	-0.272062	-0.319348	0.538326	-0.516854	-0.263264	-0.623672	-2.7488	-1.7772	-1.59124	-1.04858
PM3-HT0909-014-b03	GTF3C3	6422	-0.129389	-0.0423375	-0.747384	-0.826259	-0.568987	-0.96816	-0.372024	-0.503371	-1.09025	1.06981	0.492131	0.26455	0.648933
LGEA-RHSD01-230306-023-D12	CA415848	Data not found	-0.605519	0.811095	0.339109	-0.424671	-0.332176	-0.680635	0.378322	-0.507259	0.728227	-0.378519	-0.757763	-0.658601	-0.651353
CTC_RHFADN_030805_114_B05_NM_0	ALDH3A1	10457	-0.942911	-0.701348	-0.980472	-0.357502	-0.633853	-0.675055	-0.436482	-0.911569	-1.03835	-0.0573514	-0.765326	-1.05624	-0.706759
16312	TGFB2	7090	-0.466013	-0.311433	0.0116716	-0.739567	-0.59137	-0.68852	-0.828398	-0.612354	-0.0738255	2.12328	2.28747	2.40299	0.150771
LGEA-RHSD01-180406-026-E05	FEN1	201176	-0.37224	0.717877	-0.81862	-0.421778	-0.363523	0.487673	0.106193	0.374951	1.48755	-0.2784	0.766991	0.59062	0.46454
CTC_RHFADT_300605_025_G10_NM_0	TRIM28	Data not found	-1.14114	-1.02028	-1.25542	-1.22536	-0.889091	-1.98891	-1.46483	-0.686862	-1.43302	-1.27041	-1.92077	-1.94578	-1.89963
LGEA-RHSD02-270606-026-F08	SNAP91	16	-0.349809	-0.403714	-0.519882	-0.219857	-0.135431	-0.427325	-0.342629	-0.372668	-0.294567	-0.134979	-0.290833	-0.220898	0.0205365
LGEA-RHSD01-060306-022-B11	SFRP1	54906	1.04517	0.564716	1.73933	2.09005	1.84445	1.94522	1.48696	1.63306	0.587645	3.04898	3.02286	2.93811	-0.269893
LGEA-RHSD02-020506-025-B07	BX648535	5881	-0.599484	0.842573	0.442055	-0.549125	-0.103511	-0.70712	0.64716	-0.722722	1.03389	-0.861708	-0.647201	-1.10758	-0.474727
CTC_RHFADT_050705_023_A09_NM_0	GPNMB	5910	0.532737	0.141351	0.68809	1.28592	0.997701	1.28013	0.369263	1.5074	-0.0839114	0.0592114	0.244105	0.0389297	-0.334959
RC0-BN0037-011-c11	TLE3	3480	1.02144	-0.626454	1.32583	0.00630609	0.225651	0.782649	-0.339921	0.370384	-1.01117	1.13187	0.606039	0.511836	0.490593
MR1-RT0039-003-e09	ARHGAP27	9761	0.00424826	0.0194347	0.151048	-0.310291	-0.326866	-0.137576	-0.245536	-0.72352	0.453162	0.262808	0.438053	0.587751	0.310686
LGEA-RHID02-310306-013-B02	CD518345	5538	0.611156	1.36713	0.17737	1.64813	1.72163	1.59219	1.1881	1.6844	1.10794	0.439898	0.560996	1.26574	1.53672
CTC_RHFADT_040805_214_G09_NM_0	AARS	716	-0.280316	-0.0940551	-0.579386	0.226573	0.471962	-0.257149	-0.120377	-0.0186628	-0.261344	0.298133	-0.299454	-0.304047	-0.438974
IL3-CT0213-057-B02	C10orf18	55740	-0.361323	-0.502467	-0.149808	-0.126363	0.195963	NA	-0.201908	0.628067	-0.468721	1.22447	0.466452	0.935087	0.636704
PM3-ET0207-013-c06	RAC3	11076	0.210823	0.181716	0.564738	0.450129	-0.144939	0.756967	0.305843	0.729412	-0.198185	2.45914	3.01393	1.96677	1.74556
MR0-CT0454-001-c06	RAP1GDS1	Data not found	-0.0997127	0.700904	1.18726	0.529231	0.28891	0.508678	1.0475	0.0986926	1.56894	-0.58958	0.105978	-0.0943255	0.37427
34125	IGF1R	Data not found	-0.375049	0.270253	-0.705147	0.88333	0.518859	1.43793	0.275347	0.51864	0.00579824	-1.0472	-0.67981	-1.18143	-0.944698
CTC_RHFADN_150705_015_B02_NM_0	KIAA0152	9590	-0.669366	0.199418	-0.70195	0.63794	0.295123	0.312835	0.114934	0.398597	-0.216669	-0.139671	-0.814286	-0.928494	-0.606298
MR3-NN0216-003-b11	PPT1	64065	0.906754	0.900795	1.25747	-0.249281	0.00281142	0.893501	0.456398	0.191923	2.51473	1.21609	1.24283	1.23195	-0.0162512
LGEA-RHSD01-180406-026-F10	C1S	4914	0.404796	-0.305689	0.120727	-0.120462	-0.0812743	0.639301	0.0640292	0.0717052	-0.517377	1.67889	0.46137	0.525704	0.457424
CTC_RHFADT_300605_025_C12_NM_0	ENAH	6093	-0.21621	-0.025946	-0.449591	-0.425546	0.0586989	-0.494889	-0.569076	-0.268381	-0.269265	-0.188163	0.00326953	-0.418629	-0.640204
RC5-LT0002-031-C01	TPPP	104	1.90145	2.8305	3.99291	4.05774	4.05428	4.14599	4.21533	4.10682	2.11033	-0.737995	0.366742	1.52985	-1.63629
LGEA-RHSD01-060306-022-A08	HNRPAB	Data not found	-0.331536	-0.00980908	-0.451124	0.573955	0.207532	0.43437	-0.142507	0.395066	-0.438649	0.225811	-0.316748	0.126994	0.694259
LGEA-RHSD02-280406-024-B11	AL122062	10103	0.125949	0.108848	0.216303	0.526611	0.666732	0.384101	-0.146807	0.382993	-0.850283	0.382135	0.708425	1.17764	1.9215
CTC_RHFADT_040805_214_E04_NM_0	AKAP12	Data not found	0.271118	0.546851	-0.0465749	-0.407688	0.103949	-0.675969	-0.548026	-0.0307428	0.300188	0.0975241	1.76893	1.2312	-0.762574
CTC_RHFADT_050705_023_F03_NM_0	PERP	30061	-0.437648	-1.13816	-0.947207	-1.61456	-0.744421	-1.92653	-1.28174	-1.64838	-1.26414	0.713954	-0.710613	-0.00761696	0.217325
PM2-FN0212-001-a10	NTRK1	8458	-0.0205573	-0.297668	-0.343158	0.074874	-0.191189	NA	-0.427987	-0.281146	-0.153183	-0.422879	-0.132325	-0.243653	0.0790919
MR2-CT0222-002-d11	ROCK1	Data not found	0.182504	0.312386	-0.14476	0.695103	0.394542	0.338922	0.239626	0.0951234	0.857018	0.175899	0.168074	0.739496	0.761853
RC5-NN0243-031-B05	ADARB1	10209	-0.250504	-0.725372	-0.00526381	0.280102	-0.761864	0.605331	0.0453834	-0.0385168	-0.0361676	0.305748	0.453699	0.736599	0.588519
LGEA-RHID02-130306-011-B09	BM990717	6391	-0.506539	0.453185	0.179481	-0.409661	-0.304242	-0.961935	0.286219	-0.743703	0.892379	-0.542933	-0.524175	-0.871773	-0.31021
CTC_RHFADN_150705_015_E12_NM_0	TSPAN1	4353	2.83962	-0.822578	-0.812112	-1.12299	-0.579866	-1.94639	-1.05618	-0.490089	-0.617543	0.971757	0.659698	1.68749	1.03476
17816	PPARBP	Data not found	-0.650357	-0.174438	0.249209	-0.177278	0.174045	-0.441059	0.143032	0.344748	-0.0365099	0.790594	0.690754	0.771384	0.286431
LGEA-RHID02-260406-016-F12	SLC40A1	581	3.08447	2.52407	2.65961	3.03052	2.73822	2.22432	2.49925	2.91495	2.38099	1.48901	2.10479	3.36487	3.23587
CTC_RHFADN_030805_113_C12_NM_0	TTF2	In multiple clusters	-0.37958	-0.389882	-0.0432325	-0.913195	-0.400803	-0.577233	-0.352638	-0.459906	-0.42514	0.291693	-0.350546	-0.373178	-0.244101
34024	CSEN	Data not found	-0.56727	0.628605	0.515567	-0.662207	-0.0870662	-0.966995	0.474594	-0.649261	1.33917	-0.677229	-0.367543	-0.924346	-0.237916
LGEA-RHID02-070406-014-B05	EIF1	934	0.655268	-0.0181308	0.79539	0.204228	0.576395	0.0450797	-0.345077	0.44745	-0.682818	0.225111	1.08595	0.832438	0.641121
CTC_RHFADN_030805_017_F10_NM_0	SDHC	6601	0.00691736	0.288044	0.235116	0.486092	0.895965	-0.834149	-0.590009	-0.0979309	-0.391772	0.403812	0.202093	0.41566	0.646721
RC0-NT0013-021-a02	MPO	9749	-0.976247	-2.28376	-1.02383	-2.17465	-1.11073	-2.109	-1.50355	-2.06287	-1.60094	0.268885	-0.789527	-0.816169	-1.6276
QV0-FT0038-234-b02	LOC113174	In multiple clusters	-0.598089	-1.28527	-0.587545	-1.05064	NA	-1.20971	-0.987869	-0.7174	-1.29818	0.819769	-0.604361	-0.352135	-0.227151
QV2-HT0698-281-b05	BAX	Data not found	-1.9495	-0.798293	-2.15668	-0.837094	-0.876544	-0.999013	-0.772668	-0.60053	-0.513714	0.231255	-1.21869	-1.9633	-1.47814
18839	CNR1	4191	2.16646	-0.634094	1.02193	-0.245365	0.576059	1.10514	-0.498693	-0.495346	-1.26344	0.553944	2.24934	1.88742	3.46003
LGEA-RHID02-130306-011-D06	KIAA0446	9669	-0.176809	-0.139462	-0.0182622	-0.456729	-0.173614	-0.608369	-0.322338	-0.440083	-0.192486	0.524231	-0.25211	-0.075608	-0.0647533
CTC_RHFADT_030805_210_A08_NM_0	CD24	4811	0.617544	-0.950888	-0.233674	-1.2175	-0.774239	-0.642334	-1.26081	-1.02048	-0.398318	1.45647	1.01576	0.246825	0.421749
CM1-CN0060-680-a02	SMARCC2	7205	0.659723	-0.106857	0.623269	-0.0778887	-0.105568	-0.118061	-0.101384	0.671566	-0.19868	0.194841	0.899856	0.069757	-0.201386
RC5-FT0194-014-C09	PHACTR2	3068	0.111448	0.00471003	0.0211385	0.107766	0.150455	-0.20619	-0.0616127	0.238986	0.237709	0.356691	0.240666	0.513516	0.28405
16339	THRB	4313	0.178072	-0.0801986	0.281372	-0.121928	0.18948	-0.157159	-0.0510355	0.472694	-0.168796	-0.181094	-0.00517269	-0.0749871	-0.0838829
LGEA-RHSD02-230306-022-B06	LOC647524	5332	-0.971791	-2.34957	-1.85892	-3.41622	-2.02599	-3.63202	-3.42277	-2.86443	-3.02037	0.82918	-0.943636	-0.421102	-0.293271
CTC_RHFADN_150705_015_D09_NM_0	MDH2	In multiple clusters	-0.546346	0.369246	-0.696428	-0.641948	-0.571321	-0.848759	-0.918975	-0.633664	-0.664872	0.203951	-0.624308	-1.26578	-0.790381
RC0-BN0013-031-d05	EIF5B	973	0.819142	0.353187	0.268272	0.856216	0.567246	0.00778585	0.908975	-0.0396132	0.652535	1.34101	1.40056	0.81947	1.06796
PM3-HT0925-007-g01	NID1	9295	2.73834	3.50736	3.00754	3.7342	2.96959	2.82278	3.75811	3.49474	2.09526	0.353434	3.15631	2.70635	0.00616665
QV3-LT0048-109-f11		252839	-0.447784	-0.557218	-0.403832	-0.49081	-0.246578	-0.242592	-0.445806	-0.290045	-1.29593	0.0534995	-1.00076	-0.634906	-0.0958942
LGEA-RHID02-260406-016-B08	TRIP6	4008	-0.373464	0.35501	0.300692	0.804188	0.772787	0.788993	0.302615	1.1995	0.306275	0.0423502	0.370119	-0.0101936	-0.758162
CTC_RHFADN_030805_112_E01_NM_0	HDGF	83259	-0.434425	0.178115	-0.361595	-0.512172	-0.234397	-0.171611	-0.516737	-0.160584	-0.61411	0.0036737	-0.674485	-0.742759	-0.499483
QV0-TT0009-052-h01	MMP2	2037	2.49227	3.74888	4.21489	4.96876	3.6557	4.20494	4.64124	4.91131	2.80166	1.44226	2.83563	3.19353	-0.498762
PM0-BT0340-004-f10	PLCB4	122011	-0.0747168	-0.220853	0.111264	-0.458949	-0.207168	-0.491807	-0.0327182	-0.332391	-0.53866	-0.261243	-0.25248	-0.33253	-0.525301
MR2-CI0128-008-g12	PPIA	7037	-1.04461	-0.844119	-0.510158	-0.84631	-0.713891	-0.839563	-0.425483	-1.51623	-0.722016	-1.81281	-1.83621	-1.88819	-0.971483
34019	CD79A	22928	-0.212831	-0.571044	-0.919031	-2.05247	-0.572036	-1.03104	-0.622175	-0.646314	-1.14183	0.428682	-0.812542	-0.683523	3.13977
LGEA-RHID02-070406-014-A05	SFRS11	54529	-1.17473	0.513902	-1.33825	-0.294669	-0.479351	-0.203803	-0.271752	-0.0643034	0.997827	-0.638649	-0.819148	-0.596641	-0.540025
CTC_RHFADN_030805_017_D05_NM_0	TMEM9	6208	-0.0218363	0.00302476	-0.192045	-0.431935	0.0353919	-0.552411	-0.389755	0.00617921	-0.365215	0.549817	0.112536	0.0843609	-0.35489
CTC_RHFADT_030805_210_F04_NM_0	LMO7	6817	-0.208539	-0.189723	0.0545207	-0.524021	-0.395036	-0.317205	-0.608815	-0.722826	-0.445685	0.756979	0.00108024	-0.175762	-0.511704
MR3-ST0220-028-e05	PCDH11Y	5596	-0.495121	0.622406	0.795515	-0.269238	-0.17941	-1.18246	0.747984	-0.682572	0.845526	-0.908483	-0.546179	-1.12742	-0.206848
RC0-FT0073-031-f12	EPB41L2	261729	-0.124996	-0.145076	0.296683	-0.362062	-0.144272	-0.244972	-0.01346	-0.395184	-0.124541	-0.199657	-0.263785	-0.359753	-0.314178
QV2-NT0048-370-e01	CSNK1A1L	6202	-1.2363	-0.718019	-0.979394	-0.732187	-0.777107	-0.311707	-0.0770427	-0.187522	-0.0346424	-1.11494	-1.42433	-0.949403	-0.779865
12983	TFRC	29074	-3.47071	-3.65159	-3.69132	-2.63511	-1.82429	-2.82608	-2.34711	-2.71919	-3.97028	-4.10657	-3.97649	-3.02037	-0.672018
LGEA-RHSD01-180406-026-G09	SEPHS2	In multiple clusters	-0.628231	-0.688286	-0.185031	-0.25216	0.0288948	-0.56884	-0.139266	0.251746	-0.769798	-0.985512	-1.30804	-1.07089	-0.409281
LGEA-RHSD02-120406-023-B08	ASNSD1	In multiple clusters	-0.203294	-0.336869	-0.0796857	-0.690918	-0.263827	-0.205497	-0.163829	-0.333495	-0.396386	0.570579	-0.127525	-0.102805	-0.253169
CTC_RHFADN_150705_015_H11_NM_0	RPS14	5328	-0.091119	-1.12184	-0.705461	-0.783158	-0.648926	-0.145996	0.148688	-0.724307	-0.749722	0.384898	-1.38517	-1.49322	-1.19931
16850	SULT1A1	Data not found	-0.499059	0.513094	-0.594976	-0.613947	-0.0108656	-0.356945	-0.177378	-0.283374	0.785498	-1.99773	-1.03469	-1.03129	-1.18979
33831	MAPK4	23236	-0.230241	-0.262183	-0.143425	-0.586941	-0.229836	-0.646079	-0.35333	-0.442049	-0.362144	-0.499547	-0.567948	-0.274771	-0.26302
LGEA-RHID02-260406-016-D11	STEAP2	9253	0.510918	-0.938154	0.111786	0.117374	-0.0414371	0.140296	0.425849	0.0751831	-0.734082	0.316617	1.37456	1.09349	-0.0600011
CTC_RHFADN_030805_114_D09_NM_0	RPS8	5480	-0.295539	-1.08987	-0.881604	-1.0627	-1.01892	-0.473459	-1.14635	-0.686857	-1.32853	-0.775731	-0.919191	-0.853901	-0.859069
MR2-EN0093-001-d05	MRPL18	116236	0.131269	-0.964684	-0.975982	-0.768252	-0.551215	-0.145918	-1.1179	-0.272236	-1.42629	-0.90619	-0.0311797	-0.0364525	0.138896
LGEA-RHID02-090506-017-D06	FCGR2B	In multiple clusters	-0.342778	0.0151903	-0.333765	-0.144261	-0.0667943	-0.368582	-0.344458	-0.100003	-0.194674	0.232882	-0.640537	-0.475117	0.5647
CTC_RHFADN_030805_018_F03_NM_0	NDRG1	6522	-0.124623	-0.115353	-0.194263	-0.134953	-0.32872	-0.716214	-0.392552	-0.597184	0.356916	0.373308	-0.245103	0.231811	-0.201025
QV2-HT0540-362-g05	PLAU	51550	-0.0397742	0.365267	-0.312513	0.379737	0.5319	-0.216029	1.04966	0.755939	0.226922	-1.682	-0.0759576	-1.77e-06	-0.799495
QV3-HT0543-138-e01	TITF1	6416	-0.0887609	-0.466666	-0.421147	-0.938441	-0.328211	-0.525707	-0.259408	-0.769712	-0.459553	-0.0273299	0.164567	-0.0302385	-0.493117
QV3-BN0047-123-f02	PLCB1	Data not found	-0.110871	-0.36925	0.120667	NA	-0.731732	-0.327089	0.233179	-0.140906	-0.178801	-0.29257	-0.102433	-0.215343	0.189784
33957	NUMBL	Data not found	-0.303201	0.849535	-0.901797	0.540027	0.25914	1.09515	-0.0249661	0.4086	1.32535	-0.589724	-0.257701	0.0136085	-0.392167
LGEA-RHID02-210306-012-B03	PPIC	3633	2.12688	0.291821	2.0149	1.05712	0.701785	0.777242	0.64616	0.681375	0.838446	3.07151	1.40868	1.52159	0.766626
CTC_RHFADT_030805_210_H12_NM_1	LOC116236	2036	0.149807	-0.370508	-0.12495	-0.0706869	-0.470661	-0.544958	-0.40575	-0.0493597	-0.119596	0.600422	-0.187183	-0.0316439	0.214149
PM2-AN0089-015-h08	KRT7	5037	-2.72431	-4.83557	-3.69021	-4.92236	-4.31167	-4.66264	-4.43848	-4.38237	-4.67836	0.0917893	-1.4981	-2.33514	-3.53663
QV3-CT0553-345-a01	SLC4A2	55905	-1.13901	-0.66115	-1.02577	-0.2214	-0.288784	-0.294649	-0.366472	-0.233448	-0.440822	-2.09233	-1.0015	-1.07028	-1.50439
QV3-HT1013-447-d04	CINP	23001	0.43474	-0.405923	0.34864	-0.20907	-0.10851	0.15646	-0.248331	0.501443	-0.59681	0.2951	-0.831171	-0.651223	-0.405534
17395	MAP2K4	83605	0.130026	-0.383813	0.0379278	0.261035	0.458479	-0.118198	-0.803873	0.299007	-1.02341	-2.426	-0.408977	0.30894	0.397138
LGEA-RHSD02-120406-023-F11	LOC648013	2321	-0.439928	0.951877	0.308532	-0.0343428	-0.198238	-1.0364	1.07003	-0.130684	1.65975	-0.644367	-0.972051	-0.977347	-0.351492
CTC_RHFADN_300605_013_B02_NM_0	EIF3S2	8751	0.63115	0.296387	0.668482	0.0137465	-0.029548	-0.0371681	-0.0682375	-0.385626	0.240786	-0.497242	0.388612	0.245696	0.296679
RC0-GN0276-031-g01	INPP5B	In multiple clusters	0.113491	-0.0661841	-0.142257	-0.279794	-0.2572	-0.113851	-0.165044	-0.172708	-0.0739919	-0.00382539	-0.109853	0.0271276	-0.132016
QV3-NN1024-171-a03	EPB41L1	8407	1.57903	1.42519	1.78985	0.91141	0.63827	0.382405	1.55965	1.36507	1.37507	3.63786	2.40915	2.12883	1.36154
LGEA-RHID02-260406-016-C02	PEBP1	3872	-1.29437	-0.712592	-0.461641	-0.51405	-0.269863	0.331091	-0.980911	-0.313815	-1.06974	-1.52402	-1.04431	-1.80826	-1.72324
CTC_RHFADN_030805_113_G02_NM_0	ZNF313	Data not found	-0.40654	-1.20456	-0.711822	-0.762377	-0.991565	-0.67216	-1.44833	-0.644101	-0.908644	-0.0283664	-0.0196246	0.136993	-0.523129
QV1-FT0203-449-d05	WDFY3	3860	0.861035	1.43719	1.10082	1.75898	1.48233	1.41338	1.88724	2.33477	1.0596	1.64793	2.65185	2.45734	0.959971
CM1-GN0161-473-e10	CCM2	7082	-0.331413	0.731438	0.896825	-0.266405	0.0192961	-0.986628	1.5743	-0.281265	1.18715	-1.31741	-0.91254	-1.05449	-0.598626
RC1-HT0375-011-f09	FLT1	216	0.226461	-0.0347285	0.443807	-1.08916	-0.773869	-1.29841	0.358402	-1.13096	1.30372	-0.597609	-0.573786	-0.568857	0.321539
33918	ADAM15	9611	-0.497961	1.43911	-1.01533	0.513163	0.169093	0.20575	1.61136	0.399086	1.0852	-0.209123	-0.652993	0.0158652	-0.996211
LGEA-RHID02-070406-014-G06	RPS2	7182	-2.25231	-1.45719	-2.60582	-0.699371	-0.928052	-0.974638	-1.44763	-0.696174	-1.92525	-1.94163	-2.46593	-2.05504	-0.375382
CTC_RHFADN_030805_017_H09_NM_0	TAGLN2	26227	-0.529864	-0.643465	-0.438755	-0.214518	-0.509456	-0.653267	-0.474073	-0.341518	-0.0675179	-0.752426	-0.405784	-0.496625	-0.498711
CTC_RHFADT_080705_026_B10_NM_0	KRT17	56970	-0.752664	-1.00769	-0.740243	-0.162204	-0.432388	-0.316246	-0.688099	-0.0777835	-1.55195	-1.51439	-1.42098	-0.855288	-0.635913
MR1-ST0206-014-b05	DKFZp761I2123	3326	0.380224	0.401036	0.579775	-0.0741027	0.00980081	0.198885	0.694907	0.566962	1.5817	0.600611	0.736797	0.375867	0.835031
QV4-HT0895-338-a08	KRT13	Data not found	-1.14657	-2.63885	-2.01655	-1.90374	-2.12866	-2.05731	-2.19754	-1.9439	-2.47167	-0.165822	-0.610547	-0.995342	0.557184
MR1-TN0046-002-h04	TJP1	2317	0.489891	-0.396818	-0.157703	-0.576763	-0.603286	-0.462797	-0.56212	-0.62033	0.197065	3.67965	3.3477	3.08362	2.25807
33890	ALDH1A1	6253	2.44355	0.00254622	-0.129938	0.412559	0.93087	-0.291545	0.0373058	0.251021	0.122445	0.257857	1.60324	3.06944	2.04985
LGEA-RHID02-210306-012-F12	NCOR1	9761	-0.026479	-0.614256	-0.654526	-0.509807	-0.602706	-0.617477	-0.127015	-0.48207	-0.19388	-0.71587	-1.74676	-1.68424	-0.891852
LGEA-RHSD02-280406-024-E04	NR2C2	1001	-0.11827	-0.692286	-0.266711	-0.57851	-0.446003	-0.759936	-0.529621	-0.592774	-0.416998	-0.524775	-0.461249	-0.471181	-0.166878
CTC_RHFADN_300605_013_G07_NM_0	PHGDH	Data not found	-0.898494	-0.770517	-0.881953	-0.686918	-0.810015	0.0571926	-0.993498	-1.09666	-1.20451	-0.546073	-0.532971	-0.545869	-0.385452
33960	ATXN7L3	7450	-0.0939466	1.14475	-0.583077	1.4374	1.07493	0.569977	0.550082	1.09686	-0.138429	-0.433912	0.905768	1.20001	2.25858
LGEA-RHID02-090506-017-D07	HSP90AB1	149420	-1.55865	-0.45017	-1.5456	-0.761025	-0.681141	-1.47078	-1.42637	-1.3017	-1.44927	-1.22911	-2.24745	-1.31482	-1.05574
CTC_RHFADN_040805_016_B09_NM_0	HNRPC	3490	-0.552248	0.327533	-0.520746	-0.0477118	-0.184383	-0.414778	-0.796257	-0.413193	-1.03317	-0.874948	-0.869114	-0.944491	-0.738055
CM0-CI0096-599-g07	FLNB	60	0.177432	0.371576	-0.984531	0.704685	0.20734	-0.464185	0.186426	0.309793	-0.169242	-1.21163	-0.106293	-0.144676	-0.569717
33950	RTN2	4327	-0.127614	0.508616	-0.480077	0.309183	0.432981	NA	0.150822	0.555193	-0.217361	0.0123987	-0.149267	0.0868146	0.0411604
LGEA-RHID02-250406-015-D12	KIAA0152	9373	-0.942604	-0.175405	-0.815891	0.759372	0.174623	0.0398489	0.225721	0.0919397	-0.441364	-1.42488	-1.02033	-1.29871	-0.818654
CTC_RHFADN_030805_110_B06_NM_0	CDH3	Data not found	0.323662	0.0414571	0.100955	0.180126	-0.147425	-0.496949	-0.626458	-0.391991	0.280197	1.56939	1.22085	0.742571	0.497033
RC2-FT0128-015-f12_1	THRAP2	6645	0.194415	0.00158962	-0.354699	-0.149968	-0.520492	-0.598683	-0.367078	-0.701273	-0.00288765	-0.0925873	0.47411	0.204208	-0.330193
CM0-GN0080-556-e05	VWF	114904	5.75203	5.36273	5.44899	6.35376	4.83726	6.52618	6.30951	6.65444	6.70917	8.11205	7.00826	6.184	5.46932
CM0-CI0030-584-f05	PDIK1L	79869	-0.745107	-0.536906	-0.185303	0.578841	0.0773187	0.127125	-0.00625215	0.689379	-0.56185	0.662986	2.17526	2.00457	1.95669
LGEA-RHID02-210306-012-H07	IGFBP7	26276	3.33359	3.54665	2.38443	3.30729	3.21203	3.25923	2.984	3.11157	3.55901	4.01463	4.23315	3.56264	2.37206
CTC_RHFADT_300605_024_B11_NM_0	ACTB	10297	0.647343	0.136214	-0.51943	0.622283	0.167255	0.0137873	-0.00322632	0.0531133	0.44354	1.09591	0.542711	-0.312405	-0.591767
RC2-BN0406-019-h07	MMP19	9276	0.721768	-0.881182	0.478901	-0.825089	-0.812327	-0.263182	-0.487398	-0.606097	-0.0765741	0.117747	0.229568	0.00239142	-0.466308
MR1-UM0063-002-a06	PLAA	1476	-1.09313	-1.52756	-0.782252	-0.946727	-0.808281	-1.67967	-1.51052	-0.906287	-1.39025	-1.98571	-1.08707	-1.0116	-0.230365
33930	G3BP	3980	-0.572706	-0.812243	-0.118416	-0.229234	-0.30542	0.357647	0.0907599	-0.0280705	-1.23979	-1.15065	-1.86165	-1.2819	-0.6619
LGEA-RHSD02-280406-024-F11	SNTB2	3728	0.461077	0.489187	0.34342	0.0909632	0.30968	-0.101491	0.453835	0.118518	0.77274	0.193793	-0.0874969	0.0758066	-1.22727
CTC_RHFADN_300605_014_G05_NM_1	C1QTNF6	604	0.111209	0.43232	0.340537	1.25607	0.37471	0.0185589	0.457912	0.565068	0.402693	0.73117	0.201209	0.192597	-0.132764
PM2-TN0027-002-c11	FLJ12529	3485	1.07708	0.631339	0.963919	0.304488	0.426606	0.51761	0.836417	0.666644	1.01999	2.05274	1.11425	0.63855	0.754244
MR0-CT0060-003-g06	VPS33B	79954	0.166649	-0.128705	-0.0309282	-0.104331	-0.134509	-0.360013	-0.215548	0.225081	0.12295	-1.68112	0.586567	0.575201	0.459444
CM0-CI0095-600-e10	APC2	Data not found	-0.695908	0.603788	0.230094	-0.577416	-0.485	-1.03563	0.59124	-1.01929	1.068	-1.29466	-1.11587	-1.36377	-0.70923
LGEA-RHID02-090506-017-C06	COPB2	In multiple clusters	0.110672	-1.82683	-0.65995	-0.203829	-0.49594	-1.38386	-1.17473	-0.398758	-1.72882	-1.02886	-1.58482	-0.692828	-0.557276
CTC_RHFADN_030805_115_A10_NM_0	CSTB	1829	-0.183864	-0.545131	-1.57807	-0.155497	-0.454019	-0.252157	-0.483504	-0.0315932	-1.34944	0.100065	-1.14543	-0.151068	1.20388
RC3-FN0143-021-a11	LIG3	808	-0.0747168	NA	-0.128858	-0.0124846	-0.0715261	NA	-0.0858649	-0.119746	-0.0408263	-0.262607	0.111353	0.246968	-0.250528
RC1-PT0027-011-d07	JUP	Data not found	2.31439	0.881999	1.58136	0.249764	0.08811	0.952703	-0.170625	0.0474629	0.922398	-0.690689	1.86177	1.38647	1.16569
QV3-EN0031-289-g09	BCL6	10384	3.06047	1.49129	1.05378	1.5802	0.775002	1.17966	2.00628	1.50732	2.58349	2.15505	1.9733	2.41412	1.63846
33905	IGFBP2	334	-0.450438	1.01193	-0.779664	2.01447	1.846	1.6423	1.4133	1.10216	1.61174	-0.505433	0.362585	-0.473187	-0.999525
LGEA-RHID02-250406-015-A02	NOL10	51181	0.417601	-0.618015	0.182701	0.0376722	-0.12384	-0.275497	-0.649661	-0.284746	-0.461508	0.158626	-0.71454	-0.450553	-0.413378
CTC_RHFADN_030805_019_E05_NM_0	DDX48	64975	-0.115234	-0.752656	-0.85176	-0.335905	-0.265747	-0.300745	-0.917465	-0.583698	-1.0255	-0.56931	0.31225	0.313988	0.247231
CTC_RHFADT_300605_024_E12_NM_0	RPL10A	1075	-1.17759	-1.14831	-1.13113	-1.26038	-0.122551	-0.211254	-1.39391	-0.514584	-1.35226	-0.333935	-0.175591	-0.661511	-0.378678
CM0-HN0206-818-a08	DSG2	57238	-0.862814	NA	-0.694886	-1.05598	-0.692059	NA	-1.01837	-1.19685	-0.983865	-1.04137	-0.444122	-0.82333	-0.742734
QV1-NN1210-438-b07	CALM3	9653	-1.59959	1.07473	-0.966551	-0.0527503	-0.271441	0.376254	-0.317105	0.295712	-0.242012	-0.657669	-0.286235	-1.97575	-1.59442
RC3-CT0412-011-a02	LOC284591	196527	0.0227113	-0.531069	0.0581348	-0.0745683	-0.706279	0.10665	-0.113988	-0.22143	-0.0219948	-0.195967	0.0410402	0.133684	-0.0783662
LGEA-RHID02-210306-012-D04	BTN3A3	10933	1.09177	0.794072	0.400962	1.10545	0.875688	0.525589	0.36573	0.721632	0.421056	0.656782	0.31936	0.306785	0.128929
LGEA-RHSD02-020506-025-G08	APLP2	5604	1.16947	1.06521	0.777291	1.46164	0.791255	0.401274	0.668704	0.58384	0.255961	0.862211	1.39949	1.07595	-0.151794
CTC_RHFADT_030805_027_C02_NM_0	DCXR	8772	-0.534034	-1.44714	-0.48982	-1.28777	-1.48769	-0.737757	-1.22464	-1.28015	-0.208984	-0.277269	-0.825439	-1.07352	-0.617684
33943	MRPL41	In multiple clusters	-0.420192	-0.684637	-0.747672	-0.540756	-0.42513	-0.112382	-0.731272	-0.227337	-0.292695	-0.46525	0.212046	0.153632	-0.453798
34025	CTSC	6480	0.692752	0.858536	1.59701	0.729553	0.895004	0.591697	1.05618	0.0423267	1.52396	0.311146	0.128898	0.744619	0.858477
LGEA-RHSD02-130306-021-H10	KIAA0492	3939	-0.415672	-0.171644	-0.516394	-0.886956	-0.399414	-1.07543	-0.765233	-0.620085	-0.461747	0.147933	0.0251438	-0.461438	-0.336834
CTC_RHFADN_040805_016_G10_NM_0	HS2ST1	9978	-0.0698197	0.0447112	-0.302321	-0.170346	0.215795	-0.621912	-0.243401	-0.0792174	-0.292339	0.157177	-0.331971	-0.192225	-0.564069
MR1-SN0033-002-g07	TMEM16F	6616	1.35222	1.12693	1.43998	2.42563	2.30839	1.52473	1.31743	2.63453	0.521795	-1.11791	3.18137	3.333	2.07675
LGEA-RHID02-250406-015-D11	MORF4L1	6196	0.751549	0.512205	0.544511	0.867379	1.3724	0.420458	0.000576784	0.852119	-0.266094	-0.372044	1.46724	1.6368	1.47377
CTC_RHFADN_030805_111_G02_NM_0	MAP2K1	Data not found	-0.278898	-0.142367	-0.337573	-0.383053	-0.00262293	-0.938197	-0.178618	-0.374437	-0.4919	0.1388	-0.232453	-0.209733	-0.415233
CM0-BT0152-043-d05	FADD	84888	-0.436276	-0.686098	-0.447486	-0.569283	-0.54283	-0.805705	-0.732003	-0.696231	-0.564144	-1.56005	-0.993505	-1.22301	-1.07111
MR3-GN0187-002-b02	DACT2	57680	0.181675	-0.328774	0.327208	0.395714	-0.617251	0.674137	0.4788	0.419938	0.180293	-0.214496	0.309474	0.201335	0.295548
LGEA-RHID02-310306-013-G08	ST6GAL1	Data not found	1.66863	0.694091	0.255459	0.264375	0.638393	0.419833	0.351548	0.886545	0.891774	3.17047	1.84315	2.33891	2.5376
CTC_RHFADT_300605_025_E12_NM_0	LDHA	72	-0.630119	-0.692644	-0.889258	-0.17164	-0.0300455	-0.901292	-0.683649	0.0634778	-2.21535	-2.23989	0.444345	0.4455	0.602233
QV2-NN0045-495-h04	RBX1	10694	0.0993404	0.405149	-0.243085	0.575931	0.512471	1.40052	-0.0418883	0.609261	-0.360238	-0.111773	0.293757	0.86574	1.13542
9252	SNAP25	2783	0.801466	-0.0596501	0.939278	-0.270785	0.437283	0.773279	0.237841	0.695594	0.389638	0.622182	0.578884	1.22611	0.0392566
LGEA-RHID01-080306-013-E03	RPS6KA2	2316	-0.173197	0.65222	0.337278	-0.573736	0.234095	-0.421065	0.765902	-0.74305	1.31597	-0.137819	-0.0680915	-0.156073	-0.0831631
CTC_RHFADT_030805_027_H02_NM_0	EIF3S6IP	8445	0.642904	0.0252326	0.230951	-0.198529	-0.0637241	-0.0862136	-0.521901	-0.0738111	0.534996	1.572	1.31115	0.727079	0.62601
QV2-LT0051-097-b10	SPPL2A	3198	0.0366416	-0.187578	0.216121	0.722707	0.703396	1.07759	0.582465	1.09908	-0.815325	0.0644082	-0.0350802	0.840704	0.956
MR0-NN1120-202-c04	CHD8	1207	-0.532544	0.487817	-0.716525	0.68282	0.411582	NA	0.254872	-0.440561	0.238718	-0.668096	-0.678718	-0.944202	-0.534187
MR4-NN0187-202-d10	FLJ11155	83440	-0.100219	0.118731	-0.343073	-0.123583	-0.156583	NA	-0.265791	-0.228108	-0.537798	-0.0572355	-0.171902	-0.016555	0.213413
34005	ACTG2	250	2.4658	1.82064	1.42848	1.47278	1.30869	2.02899	1.3916	1.41193	2.34165	-0.322483	2.76791	1.52363	-0.70107
LGEA-RHID02-090506-017-F12	CCT8	54970	-1.55461	-1.60256	-1.74175	-1.48427	-1.23789	-1.30787	-1.81926	-1.09254	-2.11563	-1.93819	-1.24677	-0.698476	-0.312757
CTC_RHFADN_040805_016_E07_NM_0	GNB2	Data not found	-0.781206	-0.0616057	-0.712086	-0.218966	-0.220517	-0.639972	-0.708765	-0.203349	-0.560796	-0.752426	-0.27255	-0.848938	-0.796331
QV1-EN0133-540-b04	FLNA	2261	-2.04839	-0.26598	-2.78397	-0.319658	-1.06471	-0.886146	-0.510183	-1.56539	0.292191	-1.43448	-1.21034	-2.47269	-2.94491
QV2-LT0038-108-c06	DYRK2	51363	-0.37453	0.319088	-0.202322	0.389365	0.649266	0.0540727	0.348208	0.825531	-0.348742	-1.25676	0.00566906	0.647847	1.12427
40036	HOXA1	83943	-0.88314	-1.09015	-0.994394	-1.91622	-0.721724	0.339231	-1.14254	-1.08382	-0.942344	-0.523959	-0.873311	-1.18386	-0.0689507
LGEA-RHID02-250406-015-G10	CLNS1A	51296	-0.326069	-0.912267	-0.0814939	-0.256376	0.117512	0.159013	-1.07808	0.454082	-1.17999	-1.05028	-0.913026	-0.342704	0.278693
CTC_RHFADN_030805_111_C10_NM_0	ADPGK	9149	0.142944	-0.266676	-0.254778	-0.202114	-0.084517	NA	-0.368606	0.0869755	-0.0321183	1.13421	0.423759	0.709262	0.68107
RC0-GN0090-021-h08	ALPP	60	-0.671595	-1.07959	-0.862727	-0.773912	-0.791771	-1.34655	-1.03695	-1.00583	-1.58483	0.874907	0.239679	0.441859	0.968276
CM3-SN0032-137-a07	TTC12	55591	0.214944	0.451742	-0.220142	0.298136	0.160419	-0.269241	-0.0806805	0.256486	0.246383	-0.243264	0.15536	0.114187	0.307497
MR0-HT0078-003-b09	PIP5K2C	51652	-0.167128	0.103914	0.0655288	0.325122	-0.472239	0.906495	0.087443	0.0311685	-0.112705	-0.141708	0.0505811	0.118678	0.39862
34044	FGFR3	Data not found	-0.435689	-0.476942	-0.575872	-1.35252	-0.184677	0.371266	-0.533912	-0.328527	-0.81314	-0.289333	1.32112	0.703684	1.77718
LGEA-RHID02-310306-013-E01	GALNAC4S-6ST	6767	2.6283	2.30345	1.81233	2.66094	2.56663	1.55191	2.53647	2.70419	1.39894	1.00135	2.23634	2.01793	1.9187
LGEA-RHID01-230306-014-E04	IMMP2L	In multiple clusters	-0.688402	0.313056	0.00443056	-0.619975	-0.164227	-0.926127	0.411857	-0.570566	0.475218	-0.743013	-0.773098	-1.09053	-0.416078
CTC_RHFADT_030805_028_G12_NM_0	SLC15A3	3397	1.36317	0.290932	1.2022	0.154299	0.336532	0.178462	0.438514	0.351128	0.510828	0.973408	0.81081	0.731664	0.669362
34037	DYRK1B	Data not found	-0.110713	0.505164	-0.462138	0.405142	0.470301	0.708147	0.238766	0.234662	0.302275	-0.245699	0.0228401	-0.566363	-0.46939
LGEA-RHSD01-230306-023-D07	ACTB	10725	0.83989	0.396124	0.200599	0.423918	0.58045	0.560997	0.447584	0.57626	0.873777	0.711203	0.624354	-0.161979	-0.260216
LGEA-RHSD02-270606-026-B09	VEZT	6155	0.178461	0.0192439	0.045339	-0.0211496	0.0377544	-0.297875	-0.124896	0.286815	-0.154432	0.409708	0.0243768	0.351261	0.0655441
CTC_RHFADT_080705_026_E01_AL52		5101	0.947698	0.210421	0.839199	0.183102	0.426226	0.402986	0.333542	0.919352	0.269679	0.59521	1.11321	0.761699	0.0395681
LGEA-RHID01-080306-013-G10	VPS24	9684	0.654914	0.133134	0.00931978	-0.225865	0.137568	0.845478	0.199184	0.773664	-0.547376	2.26856	0.450414	0.716126	0.66851
LGEA-RHID02-260406-016-E06	AI569340	6678	-0.261701	0.80092	0.292292	-0.636486	-0.282928	-0.911536	0.070483	-0.262477	0.812383	0.38987	-0.281152	-0.401924	-0.136317
CTC_RHFADT_040805_212_A08_NM_0	ST13	In multiple clusters	-0.471333	0.311794	-0.352407	-0.475667	-0.226028	-0.500617	-0.128422	-0.0741099	0.180259	0.544832	-0.317236	-0.17537	-0.635864
MR0-BN0070-011-d02	PIK3CA	In multiple clusters	0.065155	0.261668	-0.182467	0.37281	0.476246	-0.398498	0.105552	0.12026	-0.71339	-0.129706	-0.272174	-0.225831	-0.0381519
CM1-UM0039-182-c03	ID1	10469	0.209496	-1.20144	-0.335529	-0.138132	-0.118191	0.722451	-1.21556	0.516343	-0.984085	2.11437	1.16163	0.324117	-1.2473
RC5-CI0147-013-F09	FLJ20035	687	0.235866	-0.262222	0.133915	0.26175	-0.382116	0.122546	0.394819	0.349466	0.18134	0.0835537	0.0802124	0.312852	0.291457
LGEA-RHID01-270606-016-C05	NFAT5	9451	-0.947356	0.0676167	-1.00942	-0.409322	0.00979233	-0.977316	-0.0327671	0.0101249	0.085109	-0.614392	-1.26595	-1.43078	-1.0444
CTC_RHFADN_300605_012_G05_NM_0	RPL27	57142	0.660027	0.0325038	0.257008	-0.507375	-0.356466	0.163941	-0.455841	0.0890466	-0.450448	-0.909351	0.282674	0.257404	0.00172074
QV2-NT0048-347-b01	PCDH9	Data not found	0.0685609	0.754575	0.355964	1.35895	1.69472	0.526335	1.52751	1.35153	0.556897	-0.103988	0.177891	1.24735	-0.47419
QV3-HT0262-014-a01	LRRC14	5894	1.3496	0.524097	0.402954	-0.324103	-0.407495	0.404701	-0.728122	0.168025	0.46368	1.8485	1.57969	0.873824	0.364027
RC5-NN1165-022-H01	SPARC	60	0.415271	0.144084	0.303908	-0.231803	-0.678143	0.643558	0.476009	0.0401051	0.157309	0.718174	1.97953	0.98131	0.354722
34045	FKBP4	6383	0.395672	-1.34864	0.128653	-1.31962	-0.890999	-0.784323	-1.31428	-0.229631	-1.48326	0.794687	0.31956	-0.192893	-0.120498
CTC_RHFADN_030805_018_E05_NM_1	TUBB	5076	-1.29006	-0.237377	-1.14503	0.0458277	-0.30173	-1.28415	-1.0371	-0.930562	-1.20344	-0.785852	-1.73006	-2.02655	-1.39215
RC3-CI0162-011-c05	TIMM44	2521	-0.234089	0.302727	-0.355365	-0.0870059	0.398739	-0.0124539	0.216151	0.613827	1.56743	0.232804	-0.0602464	-0.817127	-0.181622
MR2-TT0014-016-e11	KLF9	Data not found	3.50319	2.47373	1.98109	2.0031	2.37362	2.86619	2.66391	3.04872	3.08691	5.05726	5.49576	4.46707	1.33449
QV3-CT0634-535-f08	EIF2AK3	5315	-0.170727	-0.0656342	-0.16054	1.11553	0.135563	-0.17391	0.327288	-0.0405999	0.27042	-0.119339	-0.660574	-0.594573	0.169969
LGEA-RHSD01-060306-022-A11	RTN4	5613	-1.42098	-0.502712	-1.2716	-0.605845	-0.346511	-0.654813	-0.82773	-0.411678	-1.86192	-1.37702	-0.966229	-1.06349	-1.65939
LGEA-RHSD02-020506-025-E05	CV369880	2033	0.16382	-0.188928	-0.0801435	-0.463996	-0.0838296	-0.0921392	-0.153619	-0.22138	-0.408447	0.431829	-0.242074	0.142298	0.0644542
CTC_RHFADT_050705_023_E09_NM_0	RAF1	79694	1.00556	0.0735424	0.688837	-0.195361	0.0396341	-0.194611	0.108644	0.0900082	0.301727	0.675488	0.715332	0.587518	0.443568
QV0-BN0042-388-f02	ACTB	Data not found	0.229877	0.978571	0.171227	1.08248	0.774651	0.794822	0.897065	0.495506	0.637101	0.277409	1.00504	0.370291	0.539148
QV4-EN0095-541-e05	SDC2	191	3.35718	3.74836	2.37579	2.67086	2.68896	2.8209	3.16357	2.86762	3.77656	0.624258	3.42524	3.50849	0.59629
MR1-HN0069-004-e02	PAX2	5304	0.511827	0.472899	0.433733	0.461858	-0.00171338	0.0574841	0.354771	0.802276	0.373122	0.745969	0.317368	0.31046	0.350849
LGEA-RHID01-080306-013-C11	FUS	10549	0.248826	0.329235	-0.10143	0.331901	0.451048	0.0540254	0.181269	0.214929	0.557169	1.00797	0.586927	0.0496593	1.39042
CTC_RHFADT_040805_211_F02_NM_0	E2IG2	25833	-0.0819461	-0.742501	-0.278845	-0.743172	-0.314326	-0.610683	-0.479377	-0.376734	-0.579803	0.649769	-0.378591	-0.467089	-0.288576
CTC_RHFADN_300605_013_F09_NM_0	PKM2	7473	-0.0508711	-0.670835	-0.371787	-0.420307	-0.245673	-0.861309	-0.456768	-0.547484	-0.606133	-1.74229	-0.443184	-0.608137	-0.436593
RC0-FN0204-031-e08	PRKX	Data not found	0.920834	1.86647	0.280663	1.6445	1.50154	1.1131	1.42558	1.62051	2.26082	0.248157	0.0662267	-0.23283	-0.876852
PM2-DT0042-003-c03	EP300	2026	-0.17405	0.159213	-0.232486	-0.108267	0.229994	-0.446053	-0.0740693	0.0849365	-0.535317	-0.187443	-0.453968	-0.607031	-0.3172
RC5-NT0182-012-F03	MANEA	8821	0.275322	0.364119	1.38816	0.986543	0.468741	NA	1.61529	0.928153	0.603363	1.77962	2.15055	2.59104	2.40444
LGEA-RHID01-300306-015-E05	DA077127	In multiple clusters	-0.307593	-0.511551	-0.357175	-0.549587	-0.401155	-0.248398	-0.28789	-0.445123	-0.395426	0.192171	-0.421945	-0.4413	-0.135219
CTC_RHFADN_030805_019_C06_NM_0	AHCY	4041	-0.746532	-1.50249	-0.851141	-1.37247	-0.809378	-1.36626	-1.52588	-0.874383	-1.26499	-0.637645	-1.64753	-1.65696	-1.37038
34076	PIP	Data not found	2.65172	NA	-0.0931046	-0.595955	-0.0257664	NA	-0.179816	0.202861	-0.113843	10.2595	8.48607	7.50135	2.99395
LGEA-RHSD01-310306-024-C07	PRDX4	10524	-0.205741	-0.372305	-0.705806	-0.287103	-0.281127	0.336402	0.143332	-0.0871329	-0.406538	-0.161594	-1.73309	-1.36068	-1.54036
CTC_RHFADT_300605_022_D06_NM_0	POU2F3	11212	-0.0409301	-0.18423	-0.115641	-0.210455	-0.300438	NA	-0.259032	-0.407247	-0.220971	0.371119	-0.430921	-0.0514841	-0.119864
40096	WNT3	8567	-0.295194	NA	-0.317296	-0.903901	-0.369659	NA	-0.0306055	-0.521867	-0.212163	-0.263554	-0.465901	-0.275394	-0.363706
LGEA-RHID01-230306-014-F01		2353	0.747228	0.427842	1.73898	0.114316	0.252027	0.94724	0.330698	0.610955	1.37141	0.765778	1.1656	0.714367	0.137374
LGEA-RHSD02-230306-022-C02	BX497700	5563	0.00022738	-0.0403726	0.339438	-0.489729	-0.357238	0.0415726	0.148183	-0.878196	0.808865	-0.169971	-0.290465	-0.284322	-0.533121
CTC_RHFADT_040805_212_H11_NM_0	ENO2	5499	-0.325309	-0.841873	-0.716812	-0.384378	-0.771913	-0.11408	-0.362653	-0.886952	-0.484815	-0.554477	-0.337336	-0.458151	-0.873157
CM1-ST0277-059-g03	INPP4B	54888	0.576899	0.583317	-0.383441	0.295316	0.689458	0.947304	0.645071	1.26666	0.410766	0.170906	1.03883	0.804892	-0.583809
MR3-HT1209-001-g02	ZNF609	3694	0.955802	-0.000437801	0.860545	-0.0362093	-0.0933201	0.46558	0.466213	0.451882	0.337384	0.184015	0.854042	0.557058	-0.167296
QV3-ET0198-497-g06	LRP5	26585	0.40744	0.0547422	0.698599	-0.0806713	-0.0287063	0.215832	0.565468	0.0185966	0.361438	0.501208	0.273008	1.11592	0.273109
LGEA-RHSD01-060306-022-B06	AF448858	3301	0.138555	-0.0931715	-0.00819012	-0.358544	-0.441345	-0.00934888	-0.590411	-0.578963	0.23903	1.16505	0.786708	0.648581	0.158585
CTC_RHFADN_300605_013_H11_NM_0	HTATIP	Data not found	-0.190365	0.522029	0.0225406	0.144484	0.116419	0.101373	-0.0767904	-0.466285	0.232082	0.307334	-0.216518	-0.230344	-0.312799
QV4-UM0094-136-h02	PROSC	4312	0.37677	0.865744	1.07919	1.21077	1.36774	0.95879	1.14533	1.62291	0.0864565	-0.539935	1.37761	1.35397	1.57519
MR3-NN0220-006-a07	MADD	3207	-0.103816	-0.816796	0.119715	-0.368811	-1.01144	0.255074	0.228474	-0.104979	-0.236497	-0.0159701	-0.200654	0.0905294	-0.237493
QV3-BN0046-255-b12	FOS	182	6.60967	5.45153	6.11516	6.12438	5.04774	5.2695	4.24046	6.4195	6.18558	9.2896	8.20459	7.74876	1.84263
34084	PRKAA2	909	-0.010032	-0.736129	-0.401909	-1.08169	-0.611868	NA	0.0262459	-0.7001	-0.153407	0.953584	0.74513	1.57031	-0.58255
CTC_RHFADN_030805_019_H04_NM_0	PPP1CA	2963	0.248358	0.4404	-0.0613965	-0.265872	-0.627304	-0.970847	-0.365424	-0.931117	-0.427422	-0.177696	-0.23971	-0.167502	0.0971373
QV2-NT0048-348-e06	NSUN2	7534	-0.529982	-0.993901	-0.719426	-0.980428	-0.75105	-0.904874	-1.04993	-0.550572	-0.879736	-0.917544	-1.06647	-0.440165	-0.213342
CM1-HT0764-297-f05	ITGB6	2877	1.58209	-1.19422	-0.444834	-1.24352	-0.899717	-1.34962	-0.702671	-1.07498	-1.14042	0.144675	-0.674713	2.16151	1.71647
QV1-ET0183-557-c04	GREM1	283106	-1.62322	-1.89173	-0.921294	-0.568486	-0.941274	-2.3052	-0.434263	0.337566	-3.30653	-3.3083	-3.82327	-3.06605	-1.64221
LGEA-RHSD01-230306-023-H03	DNAJA1	7046	0.0858539	-0.742691	-0.744814	-0.0892738	-0.371396	-0.464947	-0.67922	0.0294917	-1.11624	-1.29398	0.103221	0.205997	0.994668
LGEA-RHSD02-270606-026-D08	LOC441763	3489	-0.466296	-0.253156	-0.446372	-0.649195	-0.523056	-0.542604	-0.0211554	-1.07237	0.317469	-0.625945	-0.958436	-1.10174	-0.443226
CTC_RHFADT_300605_021_E04_NM_0	MMP1	Data not found	-0.270121	-0.0361263	-0.443822	0.0549197	-0.959305	-1.07415	0.140471	-1.53004	-0.760495	-0.500355	-0.913081	-0.661584	-0.722727
MR4-ST0118-012-f07	HOXA11	3934	-0.715766	-1.90772	0.41505	-1.28751	-0.788769	0.454013	-0.719206	-0.921184	-1.60917	-2.34242	-3.55381	-2.14064	-3.06788
CM0-CI0139-671-e04	JAG1	1728	3.24993	2.59198	3.37292	1.84207	1.82223	1.92744	2.1785	2.68979	2.69266	0.445587	2.02823	2.02342	0.584515
34018	CD1A	2317	-0.551429	-0.730808	-0.416044	-1.59208	-0.76369	-0.5012	-0.403185	-0.407479	-0.676348	-0.268153	-0.885664	-0.40572	1.57473
LGEA-RHID01-230306-014-C06	GTF2F2	7478	-0.13282	-0.938077	-0.116718	-1.18685	-0.83855	-0.476559	-0.647591	-0.992423	-0.593398	-0.335266	-1.10561	-0.6309	-0.619043
CTC_RHFADT_040805_212_E04_NM_0	YWHAZ	9633	0.101782	-0.0320675	-0.291465	0.0243091	-0.455459	-0.18112	-0.22052	-0.47902	-0.213844	0.278833	-0.193402	0.0898199	0.0697962
CTC_RHFADT_030805_027_G08_NM_0	GPX2	Data not found	1.54519	0.792639	0.903019	0.0386328	-0.141031	-0.00827478	0.106873	-0.444554	0.508846	0.546819	0.790787	0.832581	0.51205
CM1-IT0037-602-a01	CSNK2A1P	117154	-1.63264	-0.852894	-1.19385	-0.547512	-0.581801	-0.792504	-1.01164	-0.77526	-2.0495	-2.1172	-2.30637	-1.57834	-0.347556
RC1-HT0268-014-d06	TGFBR1	7534	0.628943	-0.457054	0.37824	-0.795371	-0.258006	-0.757489	-0.57407	-0.344926	-0.0823172	0.405739	0.447971	0.405593	-1.19523
QV3-HT0460-101-h12	IGFBP6	150864	-0.979933	-0.765048	-0.310985	-0.833845	-0.245864	-0.0505294	-1.49217	0.639057	0.0148011	0.887	1.52804	0.883198	-2.86732
LGEA-RHID01-270606-016-F04	XR_001013	7976	-1.04959	-0.450863	-0.872111	-0.0926371	-0.581976	-1.00056	0.0881998	0.00100225	-0.958967	-1.30232	-2.03552	-1.66479	-1.55339
CTC_RHFADN_030805_111_E05_NM_0	LCN2	Data not found	-0.0546148	-0.380892	-0.223462	-0.0954232	-0.362136	-0.590317	-0.37549	-0.503538	-0.261037	0.920719	0.00682494	0.548789	-0.019976
LGEA-RHSD01-310306-025-E10	NQO1	6950	-1.49982	-2.55859	-1.3186	-2.06687	-1.62079	-2.33594	-2.45473	-2.82039	-1.7013	-1.71251	-2.13977	-2.24274	-2.26969
CTC_RHFADT_300605_024_D01_NM_0	FLNB	801	0.0248266	-0.528701	-0.228305	-0.51503	-0.943695	-1.67061	-0.823345	-1.06285	-0.474638	-0.670259	-0.739961	-0.76505	-0.743108
40098	WNT8A	317	-0.156614	-0.245385	-0.174138	-0.122978	-0.0813861	-0.415569	-0.116309	-0.209076	-0.166379	-0.235156	-0.293688	-0.159375	-0.301209
LGEA-RHID01-300306-015-C10	MTL5	1457	-0.74096	-1.00665	-0.271626	-0.735307	-0.410762	-0.841803	-0.69851	-1.02738	-0.518983	0.525546	-0.433881	-0.325635	-0.261902
LGEA-RHSD02-120406-023-D02	DN913290	Data not found	-0.298901	0.244504	0.210947	-0.0662204	-0.208606	-0.909329	0.00152073	-0.645248	0.635489	-0.673814	-0.081686	-0.352767	-0.409997
CTC_RHFADT_040805_213_G01_CV41		3708	-1.17223	0.628778	-1.48516	0.227448	-0.0572782	0.556369	0.589235	-0.190205	1.58457	1.96229	-0.375494	-0.669765	-0.85315
CM0-NN1010-282-e12	DACH2	8061	0.0208475	-0.141421	-0.179499	0.0873382	-0.15262	-0.156061	0.00529674	-0.000258114	-0.0861083	-0.230995	0.0996208	0.510074	-0.12595
MR4-BN0389-001-d03	YWHAZ	10399	-1.22533	-0.220319	-1.34692	0.0373078	-0.171577	-0.123407	-0.596661	0.0401695	-2.05184	-1.69537	-0.648575	-0.46547	0.619305
MR3-CI0184-007-e02	ALS2CR13	In multiple clusters	-0.206738	-0.134691	0.326932	0.531958	-0.191405	NA	0.0549212	0.449965	0.101128	-0.261363	0.0914515	1.3658	0.889663
34147	FZD3	In multiple clusters	-0.526108	-0.942494	-0.742354	-0.748896	-0.58359	-0.871536	-0.659549	-0.688713	-0.977132	-0.492199	-0.461853	-0.657158	-0.709506
LGEA-RHSD01-310306-025-D01	DA405060	84939	-0.10623	0.38114	-0.0463003	0.065675	0.0501522	-0.161963	-0.162023	-0.0725003	0.4946	0.325814	0.076177	0.140123	-0.217596
CTC_RHFADT_030805_029_G09_NM_0	TCP1	56603	-0.510038	-0.994819	-0.624123	-0.659962	-0.512054	-0.684871	-0.827743	-0.409762	-0.909849	-0.924816	-0.56228	-0.791815	-0.249814
CM1-HT0760-241-g06	CALM1	In multiple clusters	1.46544	1.86153	1.58833	2.03904	1.78796	1.25111	2.00162	1.99133	1.36845	0.53063	1.86954	1.95965	0.80948
PM3-BT0346-001-c08	APAF1	8672	0.659348	0.432742	0.876118	0.833514	0.748227	0.501415	0.708982	1.28437	0.196888	0.360404	0.659275	0.984048	0.780359
MR0-SN0040-004-h06	CSNK2A1	3851	-1.20642	-1.06953	-1.06184	-0.61258	-0.723733	-0.815192	-1.10973	-0.872354	0.00927223	-0.387581	0.367588	-0.106836	-1.07951
CTC_RHFADN_030805_112_B06_XM_3	LOC389435	967	-0.715572	-0.68872	-0.789944	-0.594225	-0.979253	-0.298993	-0.398615	-1.32804	-0.779535	-1.0464	-2.59915	-2.64574	-1.8374
QV4-HT0539-369-h11	ITPR1	8321	1.30623	1.07724	1.38315	0.504723	0.459238	0.721999	0.265434	0.417363	1.31993	1.09237	1.7121	1.51714	1.45571
MR2-CI0128-009-b10	FOSL1	54474	-1.49678	-3.39999	-0.849666	-3.07567	-3.63023	-2.28273	-1.82714	-2.64514	-2.34352	-2.86337	-2.34657	-2.85881	-2.93327
LGEA-RHSD01-310306-025-C12	GNB2L1	80319	-1.37469	-2.3378	-2.04651	-1.48695	-1.44445	-1.5823	-2.05313	-1.52213	-2.51973	-2.54808	-2.9996	-2.74374	-1.08066
CTC_RHFADT_300605_024_B07_NM_0	KRT7	Data not found	-0.596114	-1.88015	-1.13896	-1.28237	-1.31649	-2.21674	-1.69312	-1.71088	-1.4219	0.192884	-1.0281	-1.30122	-0.956588
PM3-ET0268-019-c11	C5orf4	6203	-0.0451371	0.391521	1.04139	-0.194277	-0.35655	-0.875753	0.443084	-0.680282	1.89564	-0.350783	-0.0402607	-0.171941	-0.105011
RC0-BN0416-023-e01	MUM1	79877	0.0738127	0.31026	0.141011	0.709348	-0.0197663	-0.19471	-0.165996	-0.255671	-0.307908	-0.421543	-0.392273	-0.232862	-0.490352
34026	CYP26B1	4691	4.6303	3.32855	3.87492	5.34307	3.93654	4.95873	4.84852	4.58467	2.45791	2.20878	3.59653	3.78514	2.31696
LGEA-RHID01-230306-014-D03	ACOT2	6747	0.142627	-0.348276	-0.381839	0.00203863	-0.189132	-0.427537	-0.27304	-0.543597	-0.21099	0.338274	-0.512151	-0.182716	-0.14354
LGEA-RHSD02-120406-023-B02	EIF4G3	6210	-0.10341	-0.491595	-0.205405	0.242564	-0.103726	-0.871391	-0.969324	-0.381956	-0.326314	-0.602312	-0.76784	-0.444995	-1.03994
CTC_RHFADT_040805_213_C05_NM_0	KRT4	Data not found	-0.137309	-0.69776	-0.543459	-0.308238	-0.711371	-0.888725	-0.6694	-0.633376	-0.564707	-0.350271	-0.385937	-0.34191	0.773612
CTC_RHFADT_040805_212_H04_NM_0	CD63	55187	1.45161	0.757538	0.790234	1.72844	1.09221	1.55877	1.31039	1.30711	0.208794	0.645608	1.8631	1.80345	0.847642
PM3-LT0031-002-h07	FZD1	64794	0.24758	0.560691	1.41436	1.73896	1.16692	1.5168	2.30421	1.32445	0.347156	-0.219412	2.03323	1.98737	-0.0531314
MR2-CN0037-102-c10	KRT20	388403	-0.442042	-0.141504	-0.159118	-0.303145	-0.406001	NA	-0.0597489	-0.429103	-0.015071	-0.285763	-0.337852	-0.16226	-0.515652
CM0-NN1004-273-d02	CXXC4	Data not found	-0.0386678	-0.271085	0.0946359	-0.0996717	-0.444877	0.085243	-0.0752372	-0.161218	0.0483679	-0.0747766	0.0459287	-0.0174697	-0.296305
LGEA-RHSD01-060306-022-F09	AW088654	25949	0.0433051	-0.240137	-0.0734889	-0.0249844	-0.167172	-0.372671	-0.291999	-0.417693	-0.22098	0.246437	-0.0397492	0.0799271	-0.202106
CTC_RHFADN_030805_113_C08_NM_0	RPS9	Data not found	0.569028	0.308635	-0.043886	0.834549	0.446158	0.704956	-0.457033	0.33033	-0.776249	-1.16287	-0.302897	-0.245922	0.788014
LGEA-RHSD01-180406-026-F07	DCAKD	826	-0.554943	-0.401741	-0.409345	-0.629425	-0.0801795	-0.0199385	-0.536428	-0.700547	-0.555966	0.0747403	-0.207116	-0.0592809	0.130389
CTC_RHFADT_300605_025_G08_NM_0	NCL	6850	-2.14784	-0.150809	-1.51482	-0.331419	-0.466558	-0.0457118	0.0858772	-0.129968	-0.304109	-0.768228	-2.10765	-2.09048	-1.30891
LGEA-RHSD02-270606-026-F11	SSR3	7421	0.508927	-0.262304	0.341834	-0.0826049	0.3097	0.300809	-0.585825	0.607969	-0.227215	0.104827	1.00792	1.07145	-0.204493
LGEA-RHSD01-060306-022-E03	RPS15A	810	0.235474	-0.0733631	-0.166489	-0.608225	-0.306017	0.0548847	-0.054031	-0.152082	0.18502	1.57289	0.617415	0.667842	0.420595
LGEA-RHSD02-280406-024-G04	DA812605	2140	-0.23562	-0.22143	-0.0693822	-0.294282	0.0944449	-0.716214	-0.126071	-0.569277	-0.0454731	0.213548	-0.0723265	-0.0948727	-0.180371
CTC_RHFADT_040805_214_H09_NM_0	VPS13D	4609	-0.122374	-0.0254335	-0.16996	-0.0689246	-0.0610298	-0.315313	-0.249219	-0.300103	-0.188584	0.250876	0.0960759	0.135381	-0.215713
PM3-BN0295-002-h09	DDX31	3164	-0.152346	-0.763856	-0.389013	-0.0440807	-0.124635	-0.334848	-0.402739	0.220951	-0.314778	-0.117894	0.163387	0.39747	0.645813
QV2-HT0698-273-c06	YPEL2	8503	2.83716	3.20146	2.21051	3.97752	2.23989	3.01916	2.69268	3.42115	2.55682	0.156013	3.39839	3.00101	2.98507
MR1-RT0039-003-g12	TCF8	4267	0.629573	-0.046035	0.521887	-0.223271	-0.192359	0.0322763	-0.159114	-0.662225	0.631189	0.428646	0.817854	0.825735	0.485579
LGEA-RHSD01-310306-024-F05	SYF2	54014	1.06635	0.0730359	0.617756	0.0728713	0.583126	0.230875	-0.160405	0.801056	-0.28563	2.54885	2.65035	2.29073	2.26826
LGEA-RHID02-210306-012-E11	CN293284	3732	0.812957	0.205204	0.996898	0.840982	0.666731	0.50746	0.677614	0.567465	0.422244	0.289631	0.673693	0.358829	0.0877685
CTC_RHFADT_040805_214_A07_NM_0	CAPNS1	5230	-0.154437	-0.0970569	-0.0930342	0.0212753	0.16367	-0.247802	-0.0993167	-0.192591	-0.353358	1.06974	0.603364	0.189637	0.254581
QV1-UM0101-139-f11	SYK	817	-0.0119111	-0.587841	-0.890921	-0.683105	-0.440523	-1.08208	-0.669918	-0.164827	-0.353843	-2.64553	-0.0856149	0.823609	3.99906
MR0-HT0165-005-g01	VDR	5078	-0.116239	-0.264205	0.0434136	1.53706	0.219643	1.28922	0.818755	1.86061	0.159963	2.58476	1.25039	1.29504	0.191307
MR3-HT0736-003-f11	CALML3	5355	0.650663	0.286715	0.394285	0.332126	0.126905	1.30156	0.435349	0.219403	0.593829	0.407407	0.639497	0.66868	0.397335
34124	EYA3	Data not found	-0.244245	-0.283286	-0.360456	-0.934429	-0.106135	0.149952	-0.460657	-0.522445	-0.706324	-0.391594	-0.42461	-0.651583	-0.1502
CTC_RHFADN_150705_015_A09_NM_0	MYC	23019	-0.312354	0.211257	-0.54451	0.0262715	-0.030798	0.365688	0.181681	0.134556	0.191541	-0.333608	-0.0949335	-0.378108	-0.326901
QV0-NT0152-452-e10	NR4A1	4600	0.636258	2.98535	0.216123	0.528703	1.2402	0.0766254	-0.201273	1.01332	3.00237	1.11965	3.06823	1.17984	-0.261107
MR0-HT0407-010-g01	PIK3R3	805	0.829168	1.06018	0.264373	1.00211	1.56829	0.980242	0.719777	1.64469	1.01996	-1.54029	-0.193031	0.49152	0.120557
PM0-UM0018-006-a10	CD99	30849	0.595693	1.93188	0.468486	3.13144	2.438	3.00956	1.70237	2.45846	0.778402	0.151698	0.295494	0.0134202	0.326744
LGEA-RHSD01-180406-026-A10	BRWD1	7043	-0.658742	0.455966	0.308274	-0.39954	-0.245441	-0.441979	0.269582	-0.498658	0.641316	-0.986982	-0.717198	-1.06427	-0.485718
CTC_RHFADT_300605_025_C03_NM_0	CD82	Data not found	-0.203831	0.236621	-0.356364	0.0184256	-0.0305016	-0.311556	-0.14336	-0.186247	-0.0875609	0.377267	-0.199039	-9.21e-05	-0.114031
MR0-HT0080-004-c06	PGK1	3880	-1.05843	-1.94318	-1.55614	-0.938274	-0.815076	-1.41208	-1.40416	-0.753614	-3.17473	-1.38273	0.690983	0.575112	1.30014
IL3-CT0220-025-D01	CAMK2D	9319	0.345661	1.25447	1.33593	0.326975	0.309157	-0.491087	1.15284	-0.322113	2.13879	-0.967884	-0.839293	-0.993672	-0.432661
34131	PAX4	Data not found	0.151543	-0.00375932	NA	-0.254249	0.114081	0.552773	0.155152	-0.0709171	0.598336	1.13782	1.10429	0.365532	0.27415
LGEA-RHSD01-060306-022-C10	PLP2	11044	0.823967	-0.110497	NA	-0.111949	0.121303	1.06301	0.414893	0.560799	-0.765106	2.0598	0.77726	1.03939	0.972386
LGEA-RHSD02-280406-024-B02	AI418471	7086	-1.7465	-1.08247	-1.8254	-0.933868	-1.09904	-0.855754	-0.908555	-1.05177	-1.39841	-2.74607	-2.53053	-2.69129	-1.8348
CTC_RHFADT_040805_214_D06_NM_0	CNOT1	4772	0.124429	0.127254	0.259293	0.0440382	0.100182	-0.0765318	-0.211717	-0.0273181	0.32876	0.561943	0.670225	0.432165	0.0687792
CTC_RHFADT_050705_023_D07_NM_0	MX2	Data not found	-0.2104	0.277589	-0.0970706	0.147655	0.40298	-0.356113	-0.196736	-0.209331	-0.0438162	0.095201	-0.218299	-0.186917	-0.187433
CM1-DT0049-136-c09	CALM2	3111	0.668194	0.127305	-0.419629	-0.248099	0.282174	0.816866	0.150347	0.27617	0.339735	0.679704	0.0675064	0.239115	-0.362576
QV2-BT0616-521-c03	PIK3R4	6430	-0.203801	0.346639	-0.51424	0.746501	0.818038	-0.127507	-0.0755091	0.050654	-0.130888	-0.422152	-0.547884	-0.43668	-0.339336
RC5-FN0022-023-D07	TGFB3	23081	-0.927047	-0.474315	-0.690111	-0.684748	-0.716686	-0.116877	-0.127589	-0.608319	0.642462	-1.78089	-0.970166	-1.20815	-1.06798
LGEA-RHSD01-180406-026-H11	AA358397	1454	-0.223539	-0.793546	-0.50368	-0.476824	-0.145662	-0.561846	-0.672463	-0.821089	-0.933558	0.484056	-0.0387467	-0.0695021	-0.331917
CTC_RHFADN_150705_015_E09_NM_0	KRT19	116362	-0.718931	-1.29639	-1.07298	-1.71245	-1.62414	-1.26727	-1.41111	-0.975079	-0.932465	-0.153683	-0.703847	-0.765354	-0.604524
12801	TRIP13	23586	-1.04823	-1.98748	-2.27989	-3.49166	-2.49773	-2.97563	-2.39816	-2.91598	-3.38307	-3.19332	-3.60494	-3.03994	-1.23114
14847	TNFRSF6	3895	2.73669	2.57823	2.45069	1.95502	2.06076	2.2888	1.99032	2.70776	1.97243	1.80725	1.4379	1.66302	1.75529
LGEA-RHID02-260406-016-C01	POLS	5450	-0.125254	-0.042896	-0.0272645	-0.264188	-0.204174	-0.568348	-0.114602	-0.138083	-0.270919	-0.0877696	-0.0400622	0.138341	0.185176
CTC_RHFADN_030805_113_C11_NM_0	TKT	2670	-0.55784	-0.0859059	-0.726916	-0.75549	-0.453448	-1.28615	-1.21632	-0.765349	-1.30607	-1.03138	-1.29444	-1.31187	-1.10276
QV0-HT0366-074-h09	NFATC1	126	0.143767	-0.31957	-0.0915224	-0.0413512	-0.0722948	-0.0556034	-0.0629544	0.027774	0.0536859	0.221475	0.250933	0.108854	-0.0751682
LGEA-RHSD02-230306-022-D07	AW137203	Data not found	-0.291935	-0.193583	-0.118067	-0.481182	-0.280693	-0.362374	-0.318908	-0.367268	-0.581279	0.165392	-0.521387	-0.40571	-0.545179
LGEA-RHID02-070406-014-D12	HLA-DOA	3337	-0.0417596	-0.0270699	-0.154133	-0.349215	-0.134737	0.0907945	0.105552	0.128391	0.0604947	0.851596	0.00527615	1.66953	2.00699
CTC_RHFADN_030805_017_F07_NM_0	SFRS5	2799	0.251579	-0.550274	-0.0642552	-0.662476	-0.647138	-0.272759	-0.268089	-0.411685	0.0712307	0.793425	0.316553	-0.0358256	0.312855
QV4-FT0004-220-h09	JMJD2C	1601	0.791111	1.35643	0.528742	1.84221	1.86917	1.37443	1.36028	1.99741	0.51937	0.302988	2.62929	2.64299	3.63528
MR1-HT0709-001-b03	CSNK1E	3214	0.177088	0.429772	0.376027	0.631676	0.270935	0.124929	0.243089	0.264389	0.488451	0.168	0.233191	0.107607	-0.0530769
MR1-HT1064-006-d07	RBP7	1327	0.242077	0.18146	-0.376705	-0.201578	-0.0313766	0.519478	-0.235651	0.0772723	0.902814	0.881951	0.560927	0.234521	0.0717797
LGEA-RHID02-130306-011-D07	DDX58	79573	0.861704	0.60909	0.684986	0.778224	1.02035	0.779479	0.974336	0.437387	1.21432	1.08044	0.627518	1.30326	1.20822
CTC_RHFADT_030805_029_C03_NM_1	KTN1	3851	0.169449	-0.149757	-0.115861	-0.382338	-0.105216	0.0467156	-0.224533	-0.190338	0.298566	-0.0516407	0.34323	0.0287256	0.194831
PM0-MT0111-002-D01	POU2AF1	Data not found	0.618137	0.363513	0.549242	-0.127274	0.20704	-0.238903	0.640097	0.0248763	0.182941	0.0830794	0.163945	-0.022832	1.25545
QV4-NT0250-559-d04	GFAP	840	0.964629	0.864551	0.987216	1.18772	0.765089	0.726717	NA	1.0611	1.12392	1.23543	1.53841	1.51113	1.28882
16280	ADH1C	Data not found	0.349417	0.240868	0.190995	1.5332	2.43477	3.25008	-0.108282	3.47745	0.415753	0.0497215	0.329101	0.755313	1.82833
LGEA-RHSD02-230306-022-G03	LOC654192	5580	-0.388841	-0.397838	0.0896633	-0.295353	-0.482562	-0.625878	-0.393087	-0.278781	-0.19886	0.492202	-0.422973	0.0556438	-0.197177
CTC_RHFADN_150705_015_D07_NM_0	DNAJB1	9076	0.18327	-0.0828149	0.110262	-0.0998954	-0.289858	0.115202	-0.41716	-0.332604	0.485122	0.0518535	0.0898439	-0.366475	-0.418237
RC4-HT1106-011-d12	GNS	1500	0.40447	-0.184656	0.0639523	0.205291	0.280311	0.363262	-0.232645	0.17652	-0.105843	0.128445	-0.924666	-1.15821	-0.846615
QV3-GN0205-436-b09	DAB2	9456	1.6149	1.83833	0.972203	1.85963	1.98484	2.07066	1.48328	2.28034	1.95384	1.63875	2.31074	2.1128	0.849885
33926	HOXB4	1606	-0.682531	-1.14885	-0.595524	-2.01069	NA	-0.758605	-0.761941	-0.848642	-1.07261	0.609793	-0.888812	-1.09722	-0.0572813
LGEA-RHID02-260406-016-B07	COX4I1	6257	-0.501957	-0.918628	-0.456489	-0.236356	-0.444296	-0.250344	-0.547111	-0.567953	-0.586408	-0.0640605	-1.8421	-1.87777	-0.739094
CM0-NN0001-271-f03	TTC13	9582	0.0395642	0.365273	0.811499	0.49435	0.67685	0.220438	0.438407	0.873606	0.0972165	0.106477	-0.213797	0.172105	1.21993
CM3-HT0745-213-e05	KRT4	51133	-0.301906	-3.15121	-1.87311	-2.91941	-2.20324	-3.71806	-2.9119	-2.79369	-3.48679	-2.66388	-2.02143	-0.502474	3.50008
RC5-NN1055-021-G09	DCAMKL1	In multiple clusters	1.86206	2.13655	1.39522	0.954206	0.718544	0.727481	1.42558	1.76045	2.29936	-0.707165	1.91577	1.83893	1.45287
34017	CASP7	972	0.0314266	0.803701	-0.710274	1.46485	1.15443	1.02725	0.766529	1.09847	0.0498263	-1.00595	-0.651158	-0.0734637	0.628015
LGEA-RHID02-070406-014-C01	SAT	9183	1.20139	0.189403	0.218902	0.355492	0.402474	0.124287	0.511	0.910551	0.638516	0.854597	1.01985	1.65207	1.57557
CTC_RHFADN_030805_017_C12_NM_2	PRKCD	7157	-0.228272	-0.390673	-0.371221	-0.37457	-0.278404	-0.396767	-0.40779	-0.319581	-0.382723	0.430733	-0.290025	0.0303896	-0.00830203
CTC_RHFADT_030805_210_D12_NM_0	CLDN1	5291	0.754443	-1.20255	-0.604483	-1.61452	-1.23559	-0.780044	-1.11114	-0.92954	-0.924314	2.98432	2.06864	2.2021	1.59156
RC2-CN0051-011-c07	CTNND1	1959	0.276616	-0.208389	-0.0970706	-0.463445	0.220842	-0.289252	-0.215791	0.024828	-0.128581	0.232418	-0.0838809	-0.274106	0.169658
QV1-BT0631-071-c05	HOMER1	445329	-0.338472	-0.291212	0.374813	0.177664	0.300403	0.0170974	0.169101	0.0231724	-0.538706	0.131569	-0.627318	-0.362927	-0.672694
PM2-CT0265-002-b02	DGKA	3710	0.596584	0.593752	1.0596	1.49405	0.716762	1.28821	1.00995	1.63889	1.48566	1.03048	1.2737	0.239655	1.75333
12975	RXRB	3216	-0.475481	-0.345654	-0.510834	0.188106	0.429767	-0.30423	-0.222294	-0.145271	-0.32066	-0.158921	-0.424064	-0.56436	-0.585193
LGEA-RHSD01-180406-026-H12	APOBEC3B	8798	-0.873434	-0.663248	-0.458897	-0.888533	-0.619987	-0.961666	-0.564824	-0.714303	-0.481432	0.733562	-0.637369	-0.419422	-0.365448
LGEA-RHSD02-120406-023-D04	KCTD3	Data not found	0.0354889	0.207605	0.344499	0.480906	0.493399	0.348011	0.254875	0.484968	0.129529	1.81164	0.608992	0.703203	-0.241409
CTC_RHFADN_150705_015_G11_NM_0	G6PD	4179	-0.386659	-0.243822	-0.605163	-0.387328	-0.422456	-0.320544	-0.351524	-0.569554	0.451815	0.336101	-0.189609	-0.252843	-0.621617
LGEA-RHID02-260406-016-C07	CD74	5364	1.5561	1.83614	1.06569	1.78381	0.954907	1.64975	1.28557	1.55632	2.06623	4.00336	3.00651	2.1372	3.1511
CTC_RHFADN_030805_114_D06_NM_0	ZW10	2535	0.895898	0.546814	0.296524	-0.0387291	-0.48718	-0.399546	0.143558	-0.286057	0.256892	0.232143	0.174171	0.182231	0.814286
RC1-BT0314-016-g07	TP53	1488	-0.874004	0.359683	-1.09254	0.130941	0.0422872	-0.247841	0.40904	0.279175	-0.694992	-0.892336	-0.602965	-1.03034	-0.241576
34075	PIK3CB	2956	-0.297134	-0.138157	-0.661569	0.126224	0.302309	-1.09997	-0.504752	0.314412	-0.369952	-2.0792	0.223848	1.10879	2.05211
LGEA-RHID02-090506-017-D09	EGR2	29990	1.03731	0.186727	0.445175	0.713528	0.424534	-0.232588	-0.074156	0.565196	1.7678	0.691726	3.04054	1.86903	0.575266
CTC_RHFADN_030805_018_F01_NM_0	SULT1A4	10211	0.388286	-0.357516	-0.79011	-0.470313	-1.24387	-1.74046	-1.34721	-1.157	-0.871196	-1.17232	-0.570008	-0.581501	-0.383963
QV2-HT0540-362-e03	ITPR3	Data not found	-0.849234	-1.12335	-0.661066	-0.27493	-0.472981	-1.00798	-0.395534	-0.472305	-0.217996	-2.34092	-1.85369	-1.09056	-1.06404
RC2-CS0017-017-f05	HOXB6	2064	-2.46038	-1.07429	-1.82484	0.203309	-2.46668	-2.28438	0.607207	-3.40848	-0.95684	-2.84607	-3.50871	-2.04108	-2.67287
MR2-HN0036-007-f07	DYRK4	2040	0.313269	0.174799	0.900491	0.646703	0.140148	0.685256	0.692093	0.424896	0.239228	0.116168	-0.0489563	0.317684	0.196942
33955	MGC35048	3920	2.91479	2.19757	2.8878	2.76894	2.07842	2.78546	3.01879	3.58103	1.08921	6.03174	5.48603	4.61775	3.26148
LGEA-RHID02-210306-012-F11	CD46	57446	-0.362974	-0.636191	-1.3	-0.601691	-0.102325	-1.48186	-0.970286	-0.51998	-1.34757	-0.780897	0.627545	0.73534	0.987351
CTC_RHFADT_030805_210_H10_NM_0	PLXNB1	22916	0.000693226	-0.175132	0.0165704	0.0255177	-0.277846	-0.334429	-0.180311	-0.16774	0.157766	0.571492	0.111693	0.164839	-0.0298704
QV3-HT0544-139-e09	FZD2	1737	0.983715	0.527055	0.580421	0.143244	0.417863	0.167005	-0.24065	0.165151	0.954862	1.24099	1.25659	1.16242	0.599297
PM3-HT0344-006-a02	CTBP2	2315	1.92454	1.0992	1.51955	0.655855	1.02265	1.13809	1.32313	1.53629	1.78316	1.27589	2.63521	1.85526	1.75184
MR4-TN0116-102-g03	MSH6	10468	-0.282205	-0.922801	-0.204682	-0.238495	-0.10974	-0.940149	-0.779252	0.208952	-0.634766	-1.80768	1.27358	1.29781	1.48639
LGEA-RHSD02-120406-023-E05	PILRB	10797	-0.114587	-0.378246	0.0179936	-0.393308	-0.356567	-0.852982	-0.31943	-0.375998	0.209116	-0.235059	-0.109679	-0.0459428	0.0514574
CTC_RHFADN_300605_012_G06_NM_0	FLOT1	3918	-0.275482	0.068446	-0.0339146	0.345404	-0.172522	-0.0709165	-0.238657	-0.227706	0.115779	0.752533	0.11433	0.0646914	0.160251
CM1-NT0271-665-e08	MGC3020	55814	-0.280536	-0.290732	-0.296305	-0.67333	-0.523723	NA	-0.425636	-0.130311	-0.272396	-0.106283	-0.555685	-0.109501	-0.296201
3081	ERBB2	5664	-3.52697	-3.13993	-3.64407	-2.93514	-2.94022	-3.25111	-3.49531	-3.42142	-2.65512	-1.97033	-3.31789	-3.97323	-3.89657
LGEA-RHID02-260406-016-D02	STOM	5083	0.489481	0.521407	0.620323	-0.219498	0.107769	-0.145085	0.531998	-0.495298	1.25744	0.180442	-0.110004	-0.293219	-0.222047
CTC_RHFADN_030805_113_F10_NM_0	LAMP2	3488	0.25801	-0.129175	0.066285	0.784585	0.299505	0.0703726	-0.0521481	0.261619	-0.302119	-0.50786	-0.331802	0.628765	0.0600757
QV1-BT0678-156-f04	NDRG3	5836	0.035423	0.224798	0.397358	0.0803319	0.408311	1.36673	0.661798	0.488801	0.358969	0.571801	0.709475	0.872208	0.670482
CM1-GN0161-473-a05	NCBP2	255743	-0.836387	-0.08494	0.000851415	0.724627	0.906906	1.16521	0.611257	0.583543	-0.0798648	-1.15325	-1.07906	-0.443131	0.525315
QV2-NN0054-333-d09	DLAT	10212	0.0607181	-0.892687	0.0775655	-0.369298	-0.208392	-0.450775	-0.581877	0.293746	-0.470568	0.804148	1.49883	1.52629	1.38868
34061	MLANA	7247	-0.497409	0.476216	0.703463	-0.315799	-0.179555	-0.669525	0.588645	-1.05886	1.411	-1.73333	-0.795758	-0.767251	-0.557257
LGEA-RHID02-070406-014-G11	FST	7515	0.236748	-1.03932	0.136876	-0.224575	-0.846896	0.275558	-0.260224	-0.445083	-1.46487	-0.114535	0.473107	0.261597	-0.459686
CTC_RHFADN_030805_017_H07_NM_0	MTHFD2	6907	-1.08159	-0.803502	-0.657957	-0.896777	-1.03543	-0.836753	-0.99254	-0.359244	-1.22801	-1.05368	-0.881023	-0.23738	-0.172369
CTC_RHFADT_080705_026_B09_NM_0	LAMC2	51588	-1.22088	0.195274	NA	NA	-0.095779	0.546407	0.568846	0.2692	1.66135	2.18224	-0.361963	-0.55754	-1.19784
PM2-CN0033-001-h08	BDP1	9111	0.197115	-0.0281082	0.543188	0.278171	0.560096	-0.171455	0.571443	1.01709	0.209247	0.323043	0.180042	1.01296	0.85511
QV1-FT0169-310-b05	PSEN2	51071	0.166174	0.361117	0.516544	1.66681	1.0585	0.364045	1.0292	1.18374	0.0471862	-0.0233641	0.272278	0.42987	-0.0194964
MR0-HT0241-011-g06	PAX9	9527	-0.279548	-0.798758	-0.0369959	0.452076	-1.36093	-0.0628483	0.0169424	-0.276223	-0.0978667	0.0307172	1.71493	1.35337	0.375777
33842	IGFBP5	3206	0.345821	0.50567	-0.162908	0.0309461	0.832931	0.991581	0.0911651	0.795705	0.17502	0.0996428	0.100802	0.470981	1.02985
LGEA-RHID02-210306-012-E12	PYGL	9481	-0.1	-0.389185	0.059981	0.344955	-0.131631	0.226296	0.584303	0.414395	-0.282694	-0.421491	-0.523707	-0.481695	-0.288362
LGEA-RHSD02-280406-024-D11	NPNT	In multiple clusters	0.57757	1.33853	1.02552	-0.0485657	0.791612	0.56356	0.719354	0.613233	1.03282	0.662807	2.11178	1.95504	0.311215
CTC_RHFADN_300605_013_F10_NM_0	DDX39	5906	-0.650317	-0.369743	-0.75999	NA	-0.161259	0.199918	-0.052936	0.305143	-0.753367	-0.572701	-1.21628	-1.15343	-0.473507
LGEA-RHID02-090506-017-E08	TSN	5701	0.176971	-0.214144	0.371997	0.359208	0.23546	0.128507	0.13535	0.272676	-0.913875	-1.46531	-1.32475	-0.474966	-0.22155
CTC_RHFADN_040805_016_B01_NM_0	XRCC1	In multiple clusters	0.104182	-0.460534	-0.031747	-0.307186	-0.389623	0.15653	-0.292218	-0.423307	-0.728936	-0.582603	-0.0683998	-0.258932	-0.477075
MR2-OT0079-006-d06	TBL1X	10420	-0.301014	-1.16658	0.0584734	-0.56137	-1.32533	-0.140403	-0.130633	-0.703382	-0.634599	-0.183953	-0.332998	-0.425033	-0.752811
33941	PIAS4	6424	-0.506068	-0.127531	-0.204896	0.0241437	-0.00209148	NA	0.140906	0.00611786	0.182243	0.148095	-0.403745	-0.687419	-0.36925
LGEA-RHID02-250406-015-F09	NMI	51294	-0.12942	-0.00509437	-0.129641	0.41023	-0.00252375	NA	-0.248205	-0.0491709	0.238576	0.0947621	-0.183208	0.149216	0.119429
CTC_RHFADN_030805_019_H10_NM_0	DERA	Data not found	-0.438198	-0.848942	-0.162454	-0.718172	-0.707776	-0.175565	-0.401063	-1.22759	-1.12201	-0.497599	-0.206017	-0.362686	-0.732595
RC2-HT0187-011-c09	GOSR1	5713	0.210274	0.353878	0.174045	-0.021904	0.0184454	0.186397	0.246519	-0.265215	0.371823	-0.116445	0.140888	0.684328	0.00971203
CM0-GN0080-556-e11	HOXA10	3383	-0.223388	-1.92287	0.544642	-0.882055	-1.49319	-0.548392	-0.556814	-0.826332	-1.53688	-1.14306	-2.18764	-1.91644	-2.0667
MR3-NN0217-008-d02	SLC25A27	92737	-0.0777495	NA	0.379217	-0.114996	-1.49045	0.0796763	0.428576	-0.263155	0.0870186	-0.106858	0.0052858	0.0830881	-0.152738
34148	DDR2	3356	1.843	2.7666	2.55646	3.27696	2.89131	2.72492	0.86479	2.88317	1.40717	-0.440165	0.618926	1.99939	-0.215819
LGEA-RHID02-310306-013-B06	RAP1A	150094	1.07824	-0.643628	0.687832	-0.331572	-0.234939	-0.4116	0.0641824	-0.33762	0.174677	2.75756	1.15501	1.46361	0.940301
CTC_RHFADT_300605_024_B08_NM_0	PSMC2	Data not found	0.0181627	-0.638691	-0.254909	0.0935346	0.23925	0.0140754	-0.702121	0.385636	-1.54803	-1.1935	-0.162213	0.25827	0.571625
CM0-BT0740-315-b03	PRDM15	4137	-0.310859	-0.0150573	-0.179319	-0.122657	-0.021561	NA	-0.248549	0.0896674	0.193782	-0.147239	-0.430476	-0.0970942	0.52137
RC5-BT0708-031-C03	TESK2	54961	-0.259769	-0.321097	-0.295565	-0.245012	-0.334151	NA	-0.465296	-0.615033	-0.206049	-0.464224	-0.315474	-0.160304	-0.551665
PM0-CT0263-006-g05	SFRP4	Data not found	0.621615	0.153405	0.306402	0.483377	0.0389286	0.20066	0.332279	-0.171087	0.136829	2.83192	7.67956	6.07515	-0.16566
33924	PCDH12	23446	0.908044	3.37959	0.778036	4.2602	3.17818	1.9673	2.53998	2.36209	1.89377	-0.0241672	0.533071	1.25299	-0.294839
LGEA-RHSD02-280406-024-D06	FLJ11806	Data not found	-0.564101	0.0769407	0.0589918	-0.446127	-0.505219	-0.708242	0.111579	-1.08628	0.441963	-1.10408	-0.850129	-0.811236	-0.769501
CTC_RHFADN_300605_014_G03_NM_0	PSMD7	Data not found	-0.193745	-0.809145	-0.406927	-0.42418	-0.0767817	-0.0301523	-0.537124	-0.873201	-0.237204	0.0306406	-0.535905	-0.381608	-0.506152
CM1-HT0331-065-b07	ICAM1	5289	0.714778	0.696074	0.518271	-0.134601	-0.0610808	1.15325	-0.435258	0.144306	0.531451	-0.71847	0.348977	0.13187	-0.346433
QV2-BT0616-249-b09	DNER	9362	0.736779	-0.341449	2.0218	0.727455	0.840351	NA	1.93866	0.363192	-1.46687	-0.268203	-2.66483	-0.843297	-0.823174
33907	HTR2A	4292	-0.365364	0.385864	1.10306	-0.0414519	-0.0633443	0.12668	0.600242	-0.618366	1.54644	-1.83295	-0.576376	-0.820965	-0.483201
LGEA-RHID02-090506-017-B07	SNF1LK	Data not found	2.1556	0.980584	0.664162	0.274207	-0.0520127	0.0151873	-0.123607	0.447525	1.53403	3.7026	3.5266	2.67006	0.272981
CTC_RHFADN_030805_114_H09_NM_0	CGI-04	Data not found	-0.445858	-0.418827	-0.531356	-0.0995152	-0.0710554	-0.474326	-0.543912	-0.459137	-0.452551	-0.616151	-0.388996	-0.336739	-0.167829
QV4-NN0039-197-d04	MAPT	9252	-0.162583	0.329231	0.314883	0.872139	0.907007	0.433174	0.524027	1.45493	0.897163	-0.267666	-0.283568	-0.0324842	-0.631805
QV1-UM0035-099-f11	SSH3	9141	0.280294	0.619822	0.397141	-0.42691	-0.414367	0.737527	-0.310232	-0.468926	0.959706	-0.226625	0.162233	0.067148	-0.189274
QV3-HT0263-050-a09	PRSS11	Data not found	3.74394	2.72446	4.32155	4.11652	3.43453	4.01083	3.22687	3.36086	2.99145	1.97805	2.32151	2.39221	-0.0317181
LGEA-RHID02-250406-015-A04	SLC44A1	54882	-0.194453	-0.292119	0.574494	1.51311	0.440121	0.910703	0.845846	1.13149	-0.031437	-0.569732	-0.623638	0.181226	-0.816159
CTC_RHFADN_030805_019_E01_CV34	-	8904	-0.460812	-0.407813	-0.396841	0.0268323	0.265821	-0.386911	-0.51031	-0.310427	-0.388279	-0.510371	-0.350497	-0.529093	-0.641787
CTC_RHFADT_300605_024_E04_NM_0	UNR	5175	-0.839787	-0.0272965	-0.99894	0.100599	NA	-0.0743098	-0.141356	0.632746	-0.268114	-0.855948	2.48005	2.32038	1.3625
RC2-BN0074-016-g08	PIK3C3	160418	-1.1533	0.334565	-1.00688	0.380756	0.473716	0.600909	0.826704	0.647724	0.812888	-0.219439	-0.841944	0.017566	-0.00258685
QV1-NN1210-438-g04	CPNE6	Data not found	-0.215356	-0.0287495	-0.0762715	0.377511	0.193134	NA	-0.23072	0.379811	0.12816	-0.23412	0.11171	0.0496565	-0.324657
QV4-GN0250-608-e09	MLH1	22822	-0.899456	-0.795552	-0.49345	-0.0711112	0.304197	-0.616204	-0.84445	0.188802	-1.06205	-2.1039	-1.55489	-1.17177	-0.405835
LGEA-RHID02-210306-012-G03	LOC201895	8553	0.447784	0.512145	0.406405	0.264791	0.497574	-0.155025	0.339752	0.00337153	0.765085	-0.773554	0.145806	0.156983	0.547379
LGEA-RHSD02-020506-025-A11	LOC148137	3688	-0.440844	0.129915	0.346639	-0.476805	0.0377356	-0.174577	0.24861	-1.00579	0.795999	-0.55065	-0.652825	-0.696306	-0.597349
CTC_RHFADT_030805_027_C01_NM_0	RPS6KA5	2752	0.163609	-0.284671	-0.088146	-0.174459	NA	-0.564658	0.350974	-0.229339	-0.245696	-0.0944131	-0.517732	-0.650121	-0.158565
33940	PDCD5	Data not found	-1.07164	-1.58194	-1.10346	-1.87052	-1.43351	-0.680308	-1.79662	-1.31906	-1.88176	0.579068	0.0654829	-0.46062	-0.826157
34016	CARKL	10294	0.320957	0.732134	0.372658	0.151903	0.382584	0.443215	1.30389	0.388587	0.935098	0.0370809	0.150359	0.0879122	0.190759
LGEA-RHSD02-130306-021-F04	ANKHD1	7016	-0.298242	0.352885	-0.652595	0.523539	0.982764	0.238163	0.0131789	1.06741	-0.130923	-0.0156761	0.169037	0.467259	0.389614
CTC_RHFADN_040805_016_G07_NM_1	CPNE1	5879	-0.575506	-0.140742	-0.729392	-0.386824	0.00529076	-0.393776	-1.95665	-0.139395	-0.549276	-1.27512	-1.54124	-1.05917	-1.17451
RC5-CI0147-031-H04	PECAM1	Data not found	0.2633	0.403431	0.254517	0.708459	0.400156	0.756618	0.352851	1.08245	0.10566	0.850928	-0.0453032	0.412313	0.754873
LGEA-RHID02-250406-015-H11	TMTC3	3860	-0.948253	0.0628271	-0.144921	0.626755	0.843671	-0.0420611	0.808575	1.44634	-0.30998	0.0371866	0.799809	0.0575545	0.181634
CTC_RHFADN_030805_111_F12_NM_0	MGC12981	657	0.213339	0.478656	-0.0503438	0.169555	0.751484	0.235408	-0.178987	0.486035	-0.078129	0.368544	2.2595	1.68917	1.21936
QV2-LT0039-099-a05	PHLDA1	898	-0.441936	-0.418116	-1.47363	-0.904295	-1.54225	-2.29912	-0.658897	-1.54627	-0.142651	0.834705	-0.820522	-0.599541	-2.12424
MR2-HT0757-009-h08	BHLHB2	3217	2.12478	2.0935	0.290432	0.46194	0.717493	-0.344835	1.40772	0.750081	1.46252	2.30915	2.64411	4.12945	3.14292
QV2-HT0685-260-f11	ITGB1	5243	1.32475	1.79816	1.58675	2.02284	2.07353	1.98193	1.93804	2.46756	1.12077	0.626977	1.35839	1.55135	0.181102
LGEA-RHID02-310306-013-G12	GLUL	2132	0.538955	0.265172	-0.252409	0.450524	0.75242	0.301059	0.0339408	0.392262	0.172696	0.296092	1.66663	1.57264	1.49046
CTC_RHFADT_300605_025_C05_NM_0	EIF3S8	7936	-1.51454	-0.912499	-1.71014	-0.51681	-0.394955	-1.57185	-1.05829	-1.10409	-1.7612	-1.258	-1.59967	-1.91863	-2.06272
CM1-UT0038-425-g09	DNAJA2	Data not found	-0.462224	-0.0837205	-0.692421	-0.349054	-0.0955306	0.171915	-0.358073	-0.432145	-0.107071	-0.677982	-1.09051	-1.06224	-0.550872
QV0-DT0048-124-h02	TESK1	7039	0.591159	0.42604	0.493932	0.22895	0.494609	0.631872	0.335523	0.377181	0.749834	1.04318	0.596455	0.554847	0.464313
QV3-DT0044-045-c04	RAC1	2099	-0.0764641	0.975207	0.620354	-0.265171	0.323066	0.503203	0.875794	-0.393832	1.08573	-0.0709321	0.336021	-0.170918	0.120724
LGEA-RHID01-080306-013-D04	AK026101	2887	-0.560597	0.0485946	-0.256054	0.181637	0.0800954	-0.638571	0.22658	-0.324089	0.361611	-0.316595	-0.583204	-0.67429	-0.395068
CTC_RHFADT_030805_027_F07_NM_0	KRT13	5373	0.277458	-0.71128	-0.115894	-1.22612	-0.796324	-1.16141	-0.783008	-0.908411	-0.497527	-0.144534	0.117436	-0.340457	1.44791
CM1-PT0048-080-d01	BMPR1A	Data not found	-0.290496	0.746459	0.674868	-0.381052	0.152807	-0.624264	0.422663	-1.00814	1.1609	-0.729993	-0.446078	-0.723102	-0.432312
RC0-MT0057-032-f04	CCNE1	7351	-0.415188	0.680577	-0.484636	0.517296	0.600504	0.339231	0.34458	0.0456148	0.639234	-0.0675234	-0.280677	-0.269337	0.0393123
QV0-ST0247-081-h01	HOXB7	23314	-2.75287	-3.53935	-2.95479	-3.57117	-2.41083	-2.01013	-3.13533	-3.60361	-3.4475	-3.50776	-3.16258	-3.333	-2.42466
34003	ABCB1	Data not found	-0.538529	-1.00744	-0.900793	-0.69651	-0.391417	-0.39961	-0.404437	-0.234122	-1.52616	-2.61115	0.1567	1.02868	1.32879
LGEA-RHID02-090506-017-G06	EXT2	2253	0.234477	0.512395	0.19386	1.41897	1.14343	1.14963	0.522556	1.8394	-0.471098	-0.625422	0.283481	0.185376	-0.00978655
CTC_RHFADN_040805_016_E06_NM_0	RDBP	22982	-1.03122	-1.01762	-1.6198	-0.872083	-0.793168	-0.556807	-1.39084	-0.689967	-1.34615	-1.82619	-2.55396	-2.65147	-1.73516
QV1-NT0045-201-d06	FLJ38984	57698	1.13468	0.74368	1.39235	0.723078	1.09274	0.974818	0.767377	1.14973	0.807466	1.25286	1.50535	1.37331	0.930935
QV2-LT0038-108-e11	TGFA	Data not found	0.737752	0.800157	0.926523	-0.186906	-0.0747414	0.66228	0.486537	-0.710225	2.30607	0.4222	0.990664	0.182795	-0.968146
CM0-BT0794-409-g11	ESR1	54567	0.230897	0.446162	0.339815	0.951356	0.879342	2.20279	0.0111019	0.618446	0.536563	-0.319183	0.909396	0.822625	1.46193
40032	GRB10	7844	1.34693	2.73407	1.95883	2.46914	2.36377	2.03074	2.13503	2.52636	2.31258	0.176419	1.32946	1.2359	-0.215545
CTC_RHFADN_030805_110_G01_NM_0	PMM2	Data not found	-0.280936	-0.0650118	0.0747383	-0.167605	-0.119696	-0.518253	-0.0575443	-0.473493	-0.121769	0.143022	-0.129414	-0.104927	-0.315811
LHX6_C_267	LHX6_C	23395	-1.02323	-0.00285009	-1.13045	-0.549532	-0.0853074	-1.03965	-0.408868	-0.312378	-1.03021	-0.113324	-0.945328	-1.16679	-0.815583
CM3-ET0040-181-b01	UCP2	9448	-1.40399	-1.27887	-0.857513	-1.30259	-0.514051	-1.16288	-0.429863	-1.56066	-0.446315	-1.02913	-0.902636	-1.06592	1.2336
PM2-FT0055-001-d03	SATB2	7707	-0.930353	-0.891378	0.0193392	-0.272915	-0.0033306	-0.149792	-0.406146	-0.286462	-1.02705	-2.12927	-0.481648	0.368246	-0.970154
QV3-HT1013-477-f05	FLJ14827	6451	-0.292616	-0.158077	-0.0713326	0.387756	0.284252	1.489	-0.0709716	-0.0910564	0.0771628	-0.155518	-0.289409	-0.742908	0.23422
33995	FGF8	Data not found	-0.0495994	0.542849	-0.0112487	-0.315332	0.518542	-0.0469436	-0.0717029	0.0156909	0.0388115	-0.250376	0.0838614	-0.215399	0.458603
LGEA-RHID02-310306-013-B04	DIP2C	6662	-0.0847306	-0.0389453	0.157755	-0.146432	0.188354	-0.36222	-0.447859	-0.0115749	-0.0826763	1.41124	1.46871	1.10503	0.162822
LGEA-RHID01-230306-014-D07	KIAA1598	150094	-0.202268	-0.671918	-0.103322	-0.871647	-0.566074	-0.314254	-0.771789	-0.589389	-0.757271	0.300766	-0.343028	-0.884338	-1.17655
CTC_RHFADT_030805_028_G11_NM_0	FLJ20257	10527	0.593792	0.391234	0.432223	0.0702875	0.251763	0.396022	0.155572	0.172646	0.417528	0.817661	0.370922	0.395014	0.36156
34034	DLL4	23399	0.73756	3.91446	0.700423	4.65922	2.74882	1.44275	1.93817	1.82693	1.21255	0.379018	0.205234	0.338396	0.057699
LGEA-RHSD01-230306-023-B02	RNF103	166336	2.53636	1.16937	1.8267	1.19684	1.40623	1.40999	1.5652	2.43282	1.22107	5.02135	3.99398	3.48756	2.64257
LGEA-RHSD02-020506-025-H06	BF751901	8312	-0.103497	-0.385538	-0.176804	-0.460523	-0.21082	-0.636209	-0.419446	-0.357292	-0.55178	0.224559	-0.330501	-0.370093	-0.0771782
CTC_RHFADT_080705_026_D10_NM_0	LARS2	6734	0.00815544	-0.370071	-0.199613	-0.446549	-0.28816	-0.72331	-0.386494	-0.428827	-0.423979	0.493965	-0.201511	0.00777133	-0.0949041
CM0-CT0549-565-b05	MAP4K4	3479	0.410322	1.82045	0.539867	3.08236	1.71161	1.03969	NA	2.24335	0.962236	0.0594961	0.0708333	1.02293	0.691396
LGEA-RHID01-080306-013-D03	ZNF148	1021	0.192691	0.134798	0.162253	0.288089	0.159805	-0.034533	0.302682	0.28511	0.242376	0.400584	-0.187334	-0.249985	0.0154774
LGEA-RHID02-260406-016-A09	SH3BGRL	5947	2.0625	0.497024	1.21047	0.641873	0.736164	0.431313	0.723574	0.589549	0.345067	1.65534	1.50484	1.74058	0.475852
CTC_RHFADT_040805_212_A07_NM_0	MGC13114	56339	-0.795026	-0.885256	-0.831207	-0.671088	-0.49897	-0.816317	-1.04282	-0.676114	-0.702017	-0.440592	-1.06783	-1.1907	-0.826602
QV1-CI0173-460-d06	SOX9	Data not found	-0.930387	-2.33707	-1.61446	-3.36728	-2.67893	-3.24935	-0.353697	-2.86726	-2.53565	2.16271	2.13308	2.32768	-0.123605
QV0-ST0294-185-g02	SNF1LK	10939	2.33098	1.92493	0.897057	0.733255	0.174416	-0.326625	NA	1.18814	1.87908	3.33304	4.31334	3.51683	1.07846
LGEA-RHID01-270606-016-C04	IPO7	3835	-0.423626	-0.373969	0.410473	-0.582737	-0.596256	-0.785972	-0.182923	-0.497363	-0.0445656	-0.377295	-1.28039	-0.994214	-1.11226
CTC_RHFADN_300605_012_E04_NM_0	DULLARD	5914	0.1552	-0.346474	-0.441003	-0.317783	-0.277149	-0.176937	-0.304588	-0.0979853	-0.636923	-0.330858	-0.598979	-0.464967	-0.274122
QV2-NN0045-570-f12	PRICKLE2	9188	1.36432	2.10423	1.65877	2.54482	2.35498	2.42214	NA	2.55172	2.83684	1.56104	2.02357	2.10454	-0.308711
MR0-HT0209-106-a04	AXIN1	Data not found	-0.269288	-0.665846	0.0133709	-0.0596617	-0.773765	0.537851	0.396423	0.176108	-0.220276	0.195424	-0.23141	-0.269216	-0.353923
CTC_RHFADN_030805_018_C03_NM_0	SRPR	6518	-0.566426	-0.280293	-0.669944	0.000620637	-0.0281672	-0.0926988	-0.320137	-0.501288	-0.577487	0.891319	-0.382055	-0.637412	-0.549185
RC4-OT0072-015-g04	IGF1	55697	3.21422	0.437084	0.513407	0.616881	0.652302	0.192285	1.15052	1.02148	1.67956	4.09597	4.15401	4.2756	5.60529
MR1-SN0063-001-e07	CDK6	1282	-0.359909	-0.94301	-0.580119	-0.87314	-0.723384	-0.721176	-0.837857	-0.415609	-1.45328	-0.625214	-0.482673	-0.469125	0.054831
RC2-BN0247-015-f03	RBP1	3628	0.094435	-0.117677	0.241439	0.348739	0.121675	0.181018	0.929215	0.370897	0.047854	0.190258	0.276812	0.63593	0.145789
LGEA-RHSD01-060306-022-E09	METTL3	23533	0.251364	0.374969	-0.0322088	0.421704	0.628913	0.492762	0.225705	0.300845	0.653105	0.653186	0.0526167	0.43964	0.322933
LGEA-RHSD02-020506-025-E04	DA489876	Data not found	-0.301955	0.185734	0.460759	-0.454003	0.233451	-0.0966198	0.239	-0.384913	0.203519	0.423031	-0.255963	-0.11839	-0.0446441
CTC_RHFADT_050705_023_D10_NM_0	AFG3L2	Data not found	1.48226	0.575531	1.29697	0.0627361	-0.082986	0.700089	0.204428	0.157373	0.770998	0.846643	1.58481	1.18501	1.10445
CM0-BT0740-314-g07	KIF22	595	-0.135708	-0.233587	-0.489388	-0.16519	-0.164615	0.408439	-0.160952	-0.00183354	-0.614606	-0.237718	-0.387643	-0.836171	-1.20359
QV1-CS0008-379-g03	RARA	10197	0.192665	0.226099	0.0962576	0.519124	0.171232	0.258689	0.540658	0.0331391	0.200263	0.169271	0.26334	0.0666576	-0.146613
LGEA-RHID01-080306-013-B04	DDX21	2208	-1.0963	-1.13321	-0.898998	-1.05857	-0.98111	-0.997148	-0.705557	-0.904692	-0.54774	-0.119798	-0.977923	-1.78813	-0.325815
LGEA-RHID02-070406-014-D07	AU136967	Data not found	-0.165837	-0.188879	0.0644911	-0.249192	NA	-0.103425	-0.0835642	-0.0893171	-0.217631	0.541593	-0.50432	-0.0536418	-0.184804
CTC_RHFADT_040805_211_E06_NM_0	SLC2A5	7319	-1.06994	-1.84775	-0.943207	-1.38937	-1.39658	-1.24776	-0.833407	-1.83034	-1.3611	-0.0621572	-0.987889	-1.06139	1.59103
CTC_RHFADN_300605_013_F01_NM_0	VAC14	8499	0.0372144	-0.201665	0.00954978	-0.50699	-0.198983	-0.299555	-0.0851476	-0.270584	-0.117104	0.72386	0.197163	0.321042	0.313696
RC2-CT0321-013-g03	COL4A1	2138	-0.381487	0.275113	0.00799323	0.518818	0.71521	-0.160574	0.746907	0.4727	0.10376	0.856697	1.31389	1.23981	2.79607
MR3-ST0203-025-g02	INPP1	6297	1.09901	0.72976	-0.042465	0.722102	0.55953	0.612583	0.475671	1.16616	0.537093	1.54781	0.972589	1.0177	1.63973
PM3-EN0004-011-d03	PIK3R5	Data not found	0.283484	0.0728922	0.362083	0.229392	0.0517757	0.406744	0.354125	0.126454	0.146641	0.0845553	0.290121	0.28456	0.233769
LGEA-RHID01-300306-015-B08	TBN	55723	-0.217581	0.0227364	0.147424	-0.614285	-0.206472	-0.510774	0.288654	-0.711655	0.741291	0.561109	-0.423006	-0.531648	-0.814875
CTC_RHFADN_030805_019_A12_NM_0	SUI1	9967	0.549895	-0.0905288	0.385613	0.484801	0.429995	0.106559	-0.822508	0.377114	-0.587245	-0.252233	1.00629	0.748027	0.678074
LGEA-RHSD01-310306-024-G02	CCND1	4036	-0.0922467	0.311399	-0.138478	-0.247514	-0.0894966	0.0375301	-0.143109	0.279317	0.0380981	1.12381	-0.362184	-0.00220776	-0.546761
CTC_RHFADT_300605_022_C12_NM_0	PSME3	5562	-0.87717	-1.97795	-1.41161	-1.49919	-1.32637	-1.68556	-1.87086	-1.95833	-1.76725	-1.6768	-2.49374	-2.31412	-1.96505
34042	FCER2	51329	0.133151	-0.200666	-0.199134	-0.213598	-0.797077	NA	-0.0325414	-0.0951849	-0.170873	-0.162041	-0.249487	-0.310337	1.58793
LGEA-RHID01-230306-014-F12		3842	0.713506	-0.0563557	0.538544	0.844206	0.375676	0.867263	0.344	0.916712	0.310632	1.10426	0.685089	1.25249	0.0133719
LGEA-RHSD02-230306-022-B04	NM_001950	11198	0.0291791	-0.310978	-0.0620462	-0.0657906	-0.305122	-0.709284	-0.367054	-0.317963	-0.0698118	0.321878	-0.390781	-0.00992887	-0.249525
CTC_RHFADT_040805_212_H06_NM_1	UBE2A	7532	0.0122261	0.372562	-0.118132	0.263785	0.1249	0.212506	-0.47478	0.147517	-0.417603	0.597367	-0.23195	0.170482	-0.0262482
MR0-TN0106-103-d08	PPFIA2	6288	0.194436	0.143983	0.0402083	-0.239015	-0.0615952	NA	0.155406	0.12184	0.700173	-0.0776516	-0.0255297	0.238792	-0.098689
MR3-FN0004-006-d10	EYA1	Data not found	0.722173	-0.144019	0.878309	-0.249665	-0.348042	0.172831	0.520252	0.0645117	0.157438	0.471064	1.19922	1.87	0.192829
MR3-GN0153-001-b04	SALL2	In multiple clusters	0.0429383	-0.161359	0.27973	0.103477	-1.04161	0.493142	0.236496	0.0397605	-0.03878	-0.0719552	-0.0218857	0.44205	0.11417
LGEA-RHSD01-060306-022-A09	CB242937	7957	0.197973	-0.532051	-0.720679	-0.733414	-0.547762	-0.66167	-0.812191	-0.875342	-0.690987	3.51498	2.48677	2.16996	0.712054
CTC_RHFADN_300605_013_H09_NM_0	ASF1B	53919	0.523131	0.458835	-0.193067	-0.244069	-0.519571	-0.229943	-0.804468	-0.493138	-0.289916	0.566824	0.101194	-0.0896008	-0.0803215
PM0-BT0854-001-f08	THRAP3	1454	-0.119169	0.0459078	-0.0522992	-0.0972664	-0.153769	NA	-0.179904	-0.196608	0.0843429	-0.0399547	-0.405998	-0.224767	-0.405633
RC4-HT0587-012-b07	LRP2	Data not found	-0.0936018	0.416177	0.116856	0.0021993	-0.280108	-0.138159	0.234937	0.208868	-0.519881	1.24874	1.13099	1.20155	1.23775
34083	PRKAA1	10189	1.49246	1.3168	1.83111	1.30639	1.20826	1.02884	1.32001	1.74063	0.689472	1.69726	2.93519	3.03544	2.22762
CTC_RHFADN_030805_019_G01_NM_0	ARL6IP4	6205	-0.673825	0.768994	-1.0183	1.12569	0.157492	0.786204	-0.158031	0.0849865	0.124648	-0.426323	-1.98425	-2.02401	-1.77348
QV0-CT0225-036-f12	TNPO1	4088	-0.120501	0.389593	1.41269	0.763345	1.20397	1.09179	0.934924	1.38908	-0.150602	-0.0750202	-0.162694	0.691893	0.159447
MR3-SN0066-001-c03	SUPT16H	51440	-0.283686	0.152954	-0.397166	0.606188	0.572342	0.431911	0.0587978	0.533963	-0.565096	-0.32056	-0.954362	-0.639685	-0.056553
CM0-TN0034-554-h01	YWHAG	113510	-0.167481	0.565262	0.117697	1.1937	0.615935	0.760439	1.03203	1.44747	0.299602	2.31437	1.34388	0.987849	1.07959
LGEA-RHSD01-230306-023-G12	SAA1	6885	0.88228	-0.146763	0.04175	-0.054185	-0.0589041	NA	0.00754764	-0.321046	-0.145197	2.74005	2.82387	3.42268	1.0889
LGEA-RHSD02-270606-026-D07	UBE1	2147	-0.0863367	-0.468456	-0.317827	-0.106869	-0.35907	NA	-0.370187	-0.483922	-0.2317	0.465182	-0.458762	0.191259	-0.326643
CTC_RHFADT_300605_021_C06_NM_0	RPL9	Data not found	0.457189	-0.178495	-0.0375473	-0.0101251	0.00647449	1.02304	-0.158382	-0.0350097	-0.825544	-0.977243	-1.49343	-0.742828	0.0208178
MR2-GN0030-015-f12	EPM2A	In multiple clusters	0.670318	-0.134925	0.611308	-0.24282	0.309666	0.0510125	-0.447804	0.112579	0.688108	-0.875214	0.743893	0.59912	0.54747
QV4-HT0539-120-f06	SLCO1C1	29058	1.95172	1.61712	1.38184	0.51943	0.666295	1.42566	0.803485	0.922186	1.46605	0.893666	3.10515	2.06897	1.61053
LGEA-RHID01-230306-014-G11	CSNK1E	Data not found	1.0692	0.0222677	-0.294657	0.509551	-0.0300588	0.710544	0.0394483	0.502739	0.584909	2.47349	1.10201	0.742776	0.0980185
LGEA-RHID02-090506-017-H10	DA393184	23116	0.138702	0.410471	0.171615	0.144383	-0.130858	-0.0831678	0.54599	-0.3648	0.588671	-0.25759	-1.06142	-0.848577	-0.729822
CTC_RHFADT_040805_212_D08_NM_0	THOC4	Data not found	0.0348675	-0.309928	-0.283272	-0.133239	-0.439812	NA	-0.506438	-0.378109	-0.2966	0.352189	-0.364765	-0.351589	-0.36451
CTC_RHFADT_030805_027_F01_NM_0	RPS11	92610	1.10757	-0.299207	0.137206	-0.185926	-0.656712	-0.220647	0.697819	-0.0989795	-0.219554	-0.32468	-0.625383	-0.573335	0.412647
RC0-HT0297-011-h06	SMAD3	Data not found	-0.0233069	0.0310456	0.253798	-0.00253721	-0.0892645	0.114434	-0.308354	0.0487178	0.0312186	0.044459	0.121246	0.145277	-0.220226
RC5-BT0604-011-B01	HPCAL4	9168	0.717105	0.298569	0.682028	0.219351	0.0512585	0.927239	0.460751	0.560909	0.306011	1.72796	1.65465	1.48812	1.23851
QV3-HT0460-101-e05	HEL308	Data not found	0.518056	0.00181159	1.01729	0.515178	-0.12259	NA	0.284034	0.436402	0.161552	-0.172308	0.558631	1.40692	0.814132
34154	MAP3K7	4436	-0.104583	-0.198122	-0.188976	0.98183	0.683315	NA	-0.156899	-0.07146	-0.48634	-0.255561	-0.679816	-0.21487	0.436171
LGEA-RHID01-270606-016-E10	F2	3912	-0.548657	-0.227357	-0.558503	0.105727	-0.336587	0.194549	0.763145	-0.385823	0.400587	-0.516887	-2.36374	-2.15913	-1.37028
CTC_RHFADN_030805_111_C12_NM_0	HSPCB	2625	-0.529798	0.138265	-1.55273	-0.0136433	-0.749112	0.210802	0.319263	-0.547509	-0.0296639	-1.27349	-0.899041	-0.798092	-0.689438
LGEA-RHSD01-310306-025-A12	C20orf108	In multiple clusters	0.588126	0.317109	0.287502	0.329786	0.683361	0.0272104	0.152334	0.70081	0.192139	1.53685	2.24062	1.76774	-0.0821511
CTC_RHFADT_300605_024_C12_NM_0	C20orf30	In multiple clusters	0.47638	0.928492	0.582713	0.480623	0.649504	0.914809	-0.241989	0.925462	-0.386878	0.186279	0.98313	1.03061	0.911424
LGEA-RHSD02-120406-023-C12	CD511652	Data not found	-0.515105	0.60271	0.0193059	-0.329687	-0.201983	-1.3298	-0.328474	-0.98509	0.55334	-0.461736	-0.330295	-0.603537	-0.529065
CTC_RHFADT_040805_213_F11_NM_0	KIAA0423	1795	-0.12795	0.0332689	0.119963	0.0956481	-0.0446775	-0.439888	-0.245017	-0.543877	-0.0848243	0.441793	0.285536	0.129036	-0.0127216
MR4-BT0358-012-h07	PIP5K2B	6390	1.27877	0.320236	1.27592	0.507177	0.49443	NA	0.87368	1.06068	0.91133	3.02438	1.44285	1.73195	0.97085
RC5-FN0022-031-H02	TIFA	In multiple clusters	0.827453	1.32786	1.2552	2.43287	0.276642	0.906118	2.29091	1.74993	1.66855	0.248671	3.00787	2.4525	0.604661
QV3-HT0636-321-c07	NID	4311	0.162654	-0.0437875	0.413332	0.0576959	-0.183438	NA	0.193389	-0.0210463	0.192019	-0.252268	0.144448	0.40612	-0.0453277
CTC_RHFADT_030805_029_F08_NM_0	TMSB10	160851	-0.479805	0.0753341	-0.34796	0.0158562	-0.258959	-0.00222771	-0.0423783	-0.487827	-0.33886	-0.5202	-0.414747	-0.733524	-0.421179
QV3-BN0046-256-h05	TDE2	5178	1.77913	1.09492	1.12975	1.28616	1.5828	1.44593	1.04637	1.33955	0.635827	1.6312	2.09747	1.27489	0.783884
QV3-NN1023-179-g01	MSH2	Data not found	-0.403506	-0.517299	0.00636338	-0.317248	-0.500017	NA	0.16846	-0.331248	-0.196812	0.032249	-0.0634123	0.369166	-0.18754
MR1-GN0173-001-g11	LAMB1	10645	-0.216336	0.600497	0.058871	1.117	0.254933	-0.0432079	0.982402	0.100095	-0.44256	-2.95094	-2.21185	-1.60918	-3.44463
34105	GATA3	6218	-0.606229	-0.838995	-0.235545	-1.23238	-0.627973	-0.356827	-0.735122	-0.98388	-0.863058	1.32574	-0.263608	0.277703	-0.390524
CTC_RHFADN_030805_112_A08_NM_0	RPS2	64854	-1.93638	-1.32235	-2.14161	-0.429856	-0.781973	-0.784129	-1.25768	-0.891479	-1.82282	-1.69496	-1.97752	-1.72814	-0.469418
CM0-NN1010-278-g11	PRICKLE1	55851	3.2787	2.67684	3.92094	3.78897	3.23712	4.06142	3.6608	4.0493	3.27166	2.34805	3.31617	3.81479	1.73754
IL0-BT0168-100-h01	HNRPA2B1	11056	0.699886	0.631169	0.838622	2.06977	1.65587	2.8194	0.825498	1.72861	0.141274	-1.02261	0.105622	0.100593	-0.25149
QV2-NN0045-494-f07	DOCK3	Data not found	0.438674	0.163417	0.325022	-0.165405	-0.363142	NA	0.0327786	-0.0980112	0.567527	0.561476	0.476852	0.720285	0.290591
LGEA-RHSD01-310306-025-A10	SDHB	57862	-0.957667	-1.26912	-0.911759	-1.04321	-1.00048	-0.607809	-1.13297	-1.19115	-1.17374	-0.987941	-1.25515	-1.2264	-0.713619
CTC_RHFADT_300605_024_A07_NM_1	TPM3	2487	-0.419196	0.48771	-0.401178	1.14068	0.762761	0.657541	0.0102217	0.360275	-0.428555	-1.22791	-0.808408	-0.700236	0.554591
IL3-CT0213-035-G02	MME	64094	-1.48679	-3.04769	-2.35476	-1.81387	-1.18689	-3.70997	-1.1224	-1.37503	-3.46213	-1.40977	-0.0161365	0.774141	-0.294672
PM2-NT0072-005-f06	DGKH	Data not found	-0.214208	0.559342	0.867604	0.133217	-0.0349803	0.0879512	0.906521	-0.405516	1.0447	-1.59646	0.101935	0.139909	-0.330339
LGEA-RHID01-230306-014-H03	PEG3	2896	-0.147154	0.0352752	-0.295879	0.27017	0.14759	0.320289	-0.0992772	-0.00758804	-0.559723	-0.296154	-0.0578273	-0.0609259	0.499186
LGEA-RHSD02-120406-023-A07	DB347221	54872	-0.646372	-0.100426	0.228453	-0.582586	-0.721974	NA	-0.133365	-1.20388	0.88155	-0.7089	-0.677247	-0.63231	-0.54729
CTC_RHFADT_040805_213_B09_NM_0	CAMKK2	Data not found	-0.23618	0.179935	-0.153096	0.118369	-0.0580256	-0.187642	-0.139062	0.14907	-0.123944	0.471497	0.230887	0.2567	-0.198817
CTC_RHFADT_040805_212_G02_NM_0	RPS17	1284	-0.337079	-1.5048	-0.0381476	-1.48102	-1.47113	-0.525896	-1.26412	-1.34511	-1.72451	-1.21528	-1.15291	-1.55549	-1.4842
MR4-ST0118-023-e02	USP46	6282	1.48193	0.294899	2.49032	1.42742	1.15845	1.21726	1.17949	1.94224	0.27283	4.17222	3.25427	3.07369	2.22863
QV2-ST0298-063-e06	PSENEN	10018	1.68364	0.453651	-0.274685	0.897488	0.381116	1.41309	0.371264	0.814615	-0.243452	-2.41476	-1.36493	-0.465544	0.136264
PM2-AN0089-004-c04	DDX52	Data not found	-1.08464	-1.34325	-1.0141	-1.12916	-0.860354	-0.749576	-0.915374	-0.186207	-1.33261	-0.198909	-1.09495	-0.819351	-0.690256
LGEA-RHSD01-060306-022-F07	BI224335	Data not found	-0.266258	-0.192737	-0.0471577	0.0862586	0.112669	0.399134	-0.341677	-0.123584	-0.432497	0.0696182	-0.274896	-0.142004	-0.328936
CTC_RHFADN_030805_113_G07_NM_0	ZNF410	8289	-0.680056	-0.504658	-0.435495	-0.0433542	0.0939057	-0.16171	-0.460074	-0.619062	-0.505517	-0.662261	-0.330152	-0.54302	-0.426444
34134	FRZB	1456	-0.0700492	0.859647	0.406717	3.28159	2.46358	4.09318	1.2497	2.24103	1.23675	0.140852	0.333163	0.487971	0.938191
LGEA-RHSD01-180406-026-D10	SMOC2	23345	0.272974	-0.502355	0.188395	-0.80174	-0.443311	0.0722063	-0.531647	-0.583453	-0.55347	0.0869218	-0.982708	-0.531097	-0.448234
CTC_RHFADT_300605_025_G06_NM_2	H2AFV)	63971	-0.186393	-0.37683	-0.462283	-0.699879	-0.666932	-0.324059	-0.390443	-0.273504	-0.579394	0.0348394	0.147593	-0.202484	0.467795
LGEA-RHSD02-270606-026-G03	GRN	3204	0.0989537	-0.120855	0.154995	-0.152386	-0.0630398	0.283254	-0.303011	-0.705857	0.772257	0.380055	0.0772207	-0.0802497	-0.0908786
LGEA-RHSD01-060306-022-E02	PIGG	2237	-0.270707	0.876257	-0.106241	1.43614	0.482904	0.111292	0.95924	0.391527	2.03112	0.383513	-0.102718	-0.431029	-0.052524
CTC_RHFADT_040805_214_H03_NM_0	FLJ21439	2354	0.259644	-0.413117	-0.252369	-0.548149	-0.200814	-0.287546	-0.614976	0.0580231	-0.612721	-0.938972	-0.143017	0.129259	0.590833
CM3-HT0484-078-g02	COL4A2	10087	2.05075	3.45709	2.63634	3.9965	3.12126	2.89755	3.83494	3.47112	3.72602	0.315572	1.52162	0.988602	-1.89162
QV0-HT0366-073-c11	S100A11	5337	1.24818	-0.504683	0.887322	-0.191185	-0.417368	0.627162	-0.517214	0.0704137	-1.03534	0.892968	-0.053393	-0.198329	-0.568913
RC5-GN0194-022-E05	BCL2L11	4148	0.826625	1.82021	1.21474	1.71472	1.77404	1.0653	1.82838	2.76643	0.487792	1.36323	3.52847	3.74329	3.16966
LGEA-RHSD01-180406-026-C01	DA646975	8721	-0.284772	0.682595	0.691177	-0.298905	-0.207507	-0.355037	0.56299	-0.673996	1.27328	-0.234648	-0.247776	-0.741292	0.0161391
LGEA-RHID02-210306-012-D10	AV719766	1857	0.134131	0.0569099	0.154851	-0.612432	-0.373669	-0.229762	0.0981658	-0.348731	0.247929	0.669316	-0.0128374	-0.331588	0.00136314
CTC_RHFADT_040805_213_E08_NM_1	ARID1A	3953	0.0118748	0.396229	-0.0747332	0.0193542	0.0782345	-0.172361	-0.290627	-0.189021	0.0238418	0.369157	0.150002	-0.123015	-0.0545209
RC4-HT0276-016-b10	CSNK1G3	5122	0.936326	1.54083	1.78434	0.910975	1.31591	0.844955	1.54236	0.492922	1.64288	3.41788	2.27447	1.41808	1.43541
MR0-FN0100-003-e01	SYNE1	Data not found	0.872654	1.94034	0.814102	1.83589	1.41904	1.69848	1.59324	1.63406	1.5213	-0.935679	2.22584	2.32767	2.65421
QV3-KT0018-485-f10	KIF13A	178	0.0978937	0.665771	0.231322	1.30417	0.705722	0.568593	-0.00682665	0.0406133	0.237117	-0.398271	0.293256	0.21715	0.646545
34050	HOXA7	301	-1.09096	-0.658951	-0.709322	-0.0527183	-0.00359931	0.501735	-0.720516	0.281036	-1.65212	-3.06369	-0.754428	-0.715194	-0.105512
CTC_RHFADN_040805_016_G11_NM_0	FEN1	7799	-0.380044	-0.786501	-0.417413	-0.588701	-0.485253	-0.89814	-0.805469	-0.239258	-0.922258	-0.226879	-0.856183	-1.01805	-0.588634
QV3-ET0196-372-h01	FOSB	Data not found	6.27148	5.70872	6.98866	5.56716	4.88362	5.41573	2.79297	7.07031	6.33179	8.16297	8.27319	7.15552	1.55988
QV0-BT0041-033-e11	COL4A3BP	5602	-0.0602741	-0.0388027	0.257041	-0.490109	0.0670944	0.0743609	0.00977464	-0.108604	0.111081	-0.469569	0.280978	0.201102	0.233789
MR0-BN0070-019-g05	PLD1	Data not found	1.19803	1.35817	1.82367	2.26169	1.47318	1.61202	2.16006	2.00036	1.24837	-0.0504947	1.00009	1.28961	1.00568
LGEA-RHSD01-180406-026-A08	MATN3	5094	-0.0908325	-0.117874	0.137734	-0.216114	0.0123699	-0.346938	-0.359798	-0.527487	-0.246928	0.0192159	0.0421575	-0.117101	0.0574926
CTC_RHFADT_300605_025_B06_NM_0	EDF1	9342	-0.254181	-0.436698	-0.356285	-0.440021	-0.446686	0.495751	-0.671389	-0.278816	-0.685699	-0.929122	-1.35115	-1.80236	-1.414
CM1-ST0181-026-a10	DVL3	6095	-0.0305133	0.657461	1.09306	0.761081	0.927941	0.591737	0.492521	0.999826	0.295796	-1.49566	0.35017	-0.026827	-0.120377
MR0-BN0115-002-c07	LEPR	Data not found	2.84057	1.96156	2.79778	2.21301	2.41599	2.82382	1.745	3.08595	0.819573	-0.279768	2.65536	3.48291	1.66851
LGEA-RHSD01-060306-022-G09	PCSK1	10131	0.400249	0.199156	0.452581	0.0789481	0.491509	-0.278961	0.0450285	-0.242191	0.141185	0.460435	0.092968	0.126349	0.506468
LGEA-RHSD02-120406-023-F12	DA645859	3909	-0.385754	0.649691	0.415259	-0.00989798	0.47684	-0.136781	0.346789	0.107109	0.563379	-0.705363	-0.22445	-0.583844	-0.0082877
CTC_RHFADT_040805_214_C08_NM_0	AGL	Data not found	-0.338095	-0.209298	-0.0827001	-0.137439	0.0349058	-0.690082	-0.320239	-0.266038	-0.0829745	0.040675	-0.139165	-0.457583	-0.269006
CTC_RHFADT_050705_023_D02_NM_0	ANXA1	57535	0.48544	-0.300515	-0.179484	0.105291	NA	-0.426282	-0.654611	0.280215	-0.417425	-0.16466	0.63812	0.798475	1.66524
CM0-NN0001-274-g10	PRDM2	8878	0.5006	1.86452	1.31769	2.88992	2.12425	3.00407	2.04486	2.84129	1.67206	-0.343168	1.84876	1.85418	2.22975
PM4-BT0548-001-a05	LOC284058	7551	0.16647	1.73859	1.08917	1.55023	1.45952	2.07472	1.74073	1.67636	1.64244	0.651708	2.25776	1.74769	1.1498
MR2-NT0138-008-h08	MAPK10	7089	2.52391	1.99724	2.28765	2.18542	1.29166	2.44134	1.64515	2.17318	3.79682	3.19397	3.18214	2.51657	1.53756
LGEA-RHSD01-180406-026-H10	BF968136	6285	-1.31617	-0.874158	-1.60563	0.511558	0.246543	-0.170944	-0.579102	0.515895	-2.35601	-1.74645	-2.16385	-1.71755	-0.501717
CTC_RHFADN_150705_015_E01_NM_0	PCBP2	7936	0.27275	-0.191912	-0.0815292	-0.211378	0.0109759	-0.256793	-0.0313016	-0.121258	-0.287295	0.0899304	-1.0402	-0.945768	-0.0553505
8679	SNAP29	8843	0.320659	0.806825	0.016202	1.40705	1.28852	1.02574	0.480247	1.89749	0.0915321	0.84318	1.18599	1.19996	1.49021
19565	RORA	55739	0.886451	1.31382	0.132021	1.70548	1.49377	1.12487	1.82636	1.60144	2.0082	3.07588	2.03405	1.87481	1.36066
LGEA-RHID02-260406-016-D08	KIAA1961	3572	0.310272	-0.0991933	0.805237	0.447264	0.2725	0.380976	0.475019	0.617842	0.493982	1.15638	0.509702	0.818368	0.371768
CTC_RHFADN_030805_113_C06_NM_0	TRAP1	5467	-1.11967	-1.05392	-0.66398	-0.914669	-0.91048	-1.04995	-1.63966	-0.857496	-1.20484	-1.96498	-1.91294	-2.19303	-1.19671
QV0-HT0366-074-f11	LAMA3	50717	0.404504	-0.79304	0.27613	-0.349311	-0.49862	-0.275413	-1.31148	-0.181732	-1.03875	-0.0481231	0.952326	0.72826	0.403328
LGEA-RHSD02-020506-025-C09	BG167469	7175	0.0861637	-0.0441427	0.146865	-0.0260169	-0.11144	-0.335127	0.391619	0.160858	-0.209119	0.176523	-0.238382	-0.192158	0.348805
LGEA-RHID02-070406-014-B01	KIAA1324	1432	0.490687	-0.633764	0.0897177	-0.520507	-0.517974	-0.314174	-0.252509	-0.322713	0.0682196	2.24125	1.73256	1.2375	0.0572549
CTC_RHFADN_030805_017_F03_NM_0	SQSTM1	6988	0.555602	-0.28374	0.726441	-0.187011	-0.550786	-0.122005	-0.849177	-0.487653	0.357551	1.77742	1.39939	0.786295	0.624954
CM1-NN0063-234-d12	ZNF3	26273	0.198956	-0.203747	-0.316182	0.109516	0.411518	0.0839302	-0.0956027	0.097617	0.570963	-0.187193	-0.890538	-1.0363	-0.942652
MR3-FN0209-005-f12	TLE2	375341	0.127308	-0.531842	0.390901	-0.0744108	-0.588184	0.882934	0.481288	0.291015	0.130903	0.259829	0.195336	0.0879845	0.394972
18195	S100B	Data not found	-2.64966	-4.06174	-3.19702	-4.68606	-3.9636	-3.54772	-3.48156	NA	-3.6274	-1.37302	-1.25592	-0.558339	-2.30059
LGEA-RHID02-130306-011-D10	RDBP	1952	-0.662613	-1.23045	-1.11077	-0.675466	-0.847693	-0.542222	-1.07982	-0.873524	-1.09295	-0.983989	-2.50115	-2.29484	-1.45924
CTC_RHFADT_030805_029_A01_NM_0	GPR109B	Data not found	-0.191926	-0.549213	0.196319	-0.565937	-0.45214	-0.309676	-0.32071	-0.811655	-0.0143733	-0.0372778	0.032314	-0.163805	0.0205069
RC2-NT0112-013-h05	FLJ10769	Data not found	-0.718841	0.0123151	-1.09275	0.606934	0.55933	0.0743325	0.0469866	0.446529	-1.24117	-1.44741	-1.65469	-1.52443	-0.57259
CM1-FN0104-315-f05	IL6ST	10956	0.866849	0.676377	0.826772	1.09422	0.939841	1.11017	1.05615	1.23618	1.00433	2.80926	1.12647	1.5998	0.198749
16123	PPARD	Data not found	-0.0156287	0.0179866	-0.256778	-0.0471124	-0.199568	-0.263763	0.145517	0.431887	-0.0466407	0.172361	0.224346	-0.509721	0.384232
LGEA-RHSD02-230306-022-A08	WDR42A	535	0.587107	0.123117	0.19985	0.00324621	-0.0968594	0.0700257	0.273982	-0.120399	1.01457	2.88023	2.07085	1.21146	0.960555
CTC_RHFADN_150705_015_B10_NM_0	TPR	7474	0.0526714	-0.111022	0.172397	0.0910339	0.0529065	-0.301915	-0.272204	-0.420023	0.0496707	1.18788	0.210881	0.063344	0.0356099
RC4-HT1106-011-e02	MAPK14	5894	1.73669	1.27521	0.661007	1.81534	1.3663	1.60473	1.75338	1.63086	0.821546	1.04373	1.24148	0.830261	0.866347
RC0-SN0046-011-d02	TCTA	10382	-0.413479	-0.148124	-0.970706	-0.112286	-0.168208	-0.805186	0.342919	0.480194	1.37102	1.97238	-0.109829	-0.0244495	-1.03467
QV0-NN1022-220-e12	FBXO3	64116	1.2155	1.13605	0.604598	1.10899	1.14827	1.20124	1.00335	1.54059	0.404876	2.48194	3.51598	3.1973	2.33618
LGEA-RHID02-260406-016-B01	C3orf62	3880	0.175379	-0.0203991	0.0468056	0.107993	-0.0981178	-0.286414	0.0547446	-0.0849631	0.255806	0.654276	-0.020222	0.0891185	0.521397
CTC_RHFADN_030805_112_A09_NM_0	C6orf109	1847	-0.176799	0.182371	-0.414597	0.487595	0.268978	0.148426	-0.424841	-0.192615	-0.332758	0.46786	-0.67346	-0.490345	-0.405794
MR4-RT0044-001-c06	CELSR2	3482	0.198685	0.996543	0.0135186	-0.484509	-0.0215728	-0.638191	-0.254672	0.0245455	-0.206547	0.634321	1.58729	0.91575	0.662015
QV2-BT0636-138-h06	OIP106	Data not found	2.0816	1.83395	2.24452	1.78112	1.82645	1.76015	1.87708	2.77345	1.35063	2.32709	2.676	2.69898	2.15186
LGEA-RHID02-070406-014-C11	VEGF	5522	0.177534	-0.378759	-0.16422	-0.187873	-0.68243	-0.489619	0.484814	-0.202986	0.278818	2.1413	0.581793	0.440814	0.552249
CTC_RHFADN_030805_017_C09_NM_0	OS9	3975	-0.585783	0.732101	-0.617038	0.763453	-0.0654756	-0.0544846	0.0814655	0.184446	-0.218895	0.269331	-0.617274	-0.594232	-0.494835
CTC_RHFADT_030805_210_C09_NM_0	ZNF161	966	-0.0510691	-0.0426579	-0.0807883	-0.304492	-0.247996	-0.241412	-0.054838	-0.0519755	0.107489	0.596793	0.0305941	-0.0258616	0.099059
RC0-BN0329-031-d08	ATP6V0A1	30968	-0.103958	-1.19227	-0.484368	-0.963407	-0.626938	-0.356985	-1.04436	-0.495206	-1.30213	-0.465123	0.0676483	-0.173189	-0.413235
CM3-BN0022-094-f08	WNT5A	Data not found	1.48	-0.168783	-0.158216	-0.75418	-0.598813	0.312207	-0.410057	-0.0694782	-0.441761	2.96704	1.5894	1.55206	0.854861
CM0-CT0312-153-g04	RAF1	3875	0.0842521	-0.133567	0.152889	0.179526	0.133597	0.334779	-0.315825	0.456003	-0.292113	-1.09533	-0.873137	-1.03036	-1.11316
12888	TUBB4	5054	-1.95227	-1.27041	-1.95924	-0.386485	-0.582104	-1.23795	-1.14275	-1.00254	-1.40416	-1.9454	-2.35056	-2.62034	-1.42052
LGEA-RHSD01-180406-026-F01	SLC39A8	9940	-0.142756	-0.458013	-0.459221	0.0509435	-0.261418	0.053833	0.211343	-0.0213608	-0.329867	1.09461	-0.0491077	0.450304	0.323173
LGEA-RHSD02-230306-022-D05	KRT19	54664	-0.484838	-5.50333	-4.0881	-4.70186	-4.88474	-5.88953	-5.4411	-3.19359	-5.1521	0.599871	-0.812851	-0.948737	-0.399703
CTC_RHFADN_150705_015_G06_NM_0	DUSP5	55107	0.181227	0.135298	-0.254561	-0.0635213	-0.272255	0.458432	-0.332648	-0.0552408	0.453553	0.350175	0.520279	0.548533	0.173124
16818	IGF2R	374654	0.657395	0.681015	0.00349534	1.37202	0.99677	1.35654	1.24285	0.867477	0.733475	1.43749	0.76447	0.741445	0.224094
CTC_RHFADN_030805_114_B06_NM_1	FLJ44216	2181	-0.203949	-0.968428	-0.672849	-0.343477	-0.846697	-0.958897	-1.0747	-0.785515	-0.621107	-0.776506	-0.901095	-1.04605	-0.904158
MR2-NN1112-008-a05	PPP2R2C	In multiple clusters	-0.0657856	-0.504315	-0.192082	-0.57605	-0.702935	-0.119467	-0.00950523	-0.283831	0.155877	-0.218922	-0.361914	-0.153959	-0.663241
34057	LHX1	10207	0.0589786	-0.510013	-0.0606198	-0.335242	-0.116641	-0.26788	-0.408098	-0.34656	-0.17941	-0.198388	-0.857312	-0.610174	-0.750065
LGEA-RHID02-070406-014-H05	CD59	1611	1.96996	0.417176	1.14947	0.671834	0.701186	0.747875	0.303644	0.544349	0.152243	0.290757	0.730084	0.579618	-0.385357
CTC_RHFADN_030805_018_E04_NM_0	STOML2	2026	-1.09778	-1.36717	-1.64833	-0.67505	-0.653463	-1.11614	-1.52963	-0.698103	-1.5034	-1.27519	-2.12299	-1.83286	-1.80602
QV1-UM0099-147-d03	C9orf10	2122	0.683705	0.151905	1.30161	0.82817	1.00186	0.758837	0.937705	1.57351	-0.268206	3.49463	2.4099	2.22552	2.18238
QV0-BT0074-004-f10	KRT18	9649	-2.21211	-2.56565	-2.51352	-3.60398	-3.05923	NA	-2.90231	-3.14411	-1.62805	-0.865886	-1.68974	-2.0845	-3.25473
PM0-HT1077-002-C08	SERPINE1	4129	-0.754528	1.16044	-1.50612	0.0397456	-1.21215	-1.37112	-0.638022	-1.23078	1.00417	-3.47199	-2.41347	-2.36905	-2.79713
33954	DLEC1	4214	0.151112	0.765068	-0.240952	1.25158	0.994137	0.514752	0.701291	0.943561	-0.074868	-1.23777	-0.722101	-0.321502	-0.250684
LGEA-RHID02-210306-012-B07	TMEM106B	5590	-0.129444	-0.250895	-0.20729	0.0962739	0.522915	0.531622	0.136233	0.200387	-0.0576318	0.468358	-0.778961	-0.474401	-0.814888
CTC_RHFADT_030805_210_G07_NM_0	TMEM16A	5728	0.0655837	-0.00282758	-0.0389619	-0.111126	-0.0763788	-0.35322	-0.0974464	-0.249371	-0.0536858	0.660821	-0.0309584	0.199408	-0.27111
MR1-OT0011-002-e07	KIF7	9331	1.87618	1.18423	1.63746	0.900737	0.596657	1.25693	1.14308	1.02161	1.81162	1.01419	1.97596	1.58473	1.20195
CM0-CT0507-544-f08	ACSL3	2113	-0.0222115	-0.160674	-0.717805	-0.328368	-0.0532672	0.173615	-0.0123671	0.51623	-0.483484	0.00452733	0.805373	1.38168	-0.675453
17314	PRKCA	In multiple clusters	-0.0511072	-0.294423	-0.264128	-0.233588	0.0280573	NA	-0.302559	-0.300575	-0.13047	-0.26403	-0.163758	-0.400374	-0.35315
LGEA-RHSD02-120406-023-E06	INADL	10682	-0.316338	-0.304318	-0.143716	-0.282603	-0.291992	-0.574668	-0.369104	-0.669114	-0.128308	0.425062	-0.133038	0.0947625	-0.0448874
CTC_RHFADN_300605_012_G03_NM_0	DAP	Data not found	-0.374688	-0.333426	-0.879897	0.162339	-0.307676	-0.44237	-0.522085	-0.541989	-0.0409744	0.104353	-0.784607	-0.599596	-0.853114
MR4-BN0112-203-c02	ENO2	4255	-0.899867	-1.00835	-0.804675	-0.458898	-0.664571	-0.846809	-0.234443	-0.62478	-0.935496	-3.95612	-0.110065	-0.402907	-1.01428
MR4-ST0125-001-f10	EVI1	5191	0.900025	1.09656	0.47662	1.84498	0.692368	-0.324981	1.34028	0.374478	0.477254	-0.0421433	0.119991	1.14454	0.000719826
RC1-BT0254-121-g01	RALGPS1	378938	0.024551	0.108426	-0.112703	-0.0406698	-0.203925	NA	0.463108	-0.326589	0.105755	-0.279611	0.140832	0.146873	-0.112759
16823	MAOB	5691	6.64826	3.95199	3.63468	3.42443	3.6101	4.58256	4.39373	4.58895	4.08996	5.51064	8.34438	6.92757	5.10995
LGEA-RHID02-260406-016-F01	MAP3K1	4900	0.303367	0.165793	1.03011	0.456841	0.810698	0.693666	0.437697	1.0007	0.607321	0.920653	1.06127	1.55418	1.49506
CTC_RHFADN_030805_113_F07_NM_0	PRKCZ	607	-0.319201	-0.240406	-0.314149	0.0296978	-0.275313	-0.859413	-0.547159	-0.523766	-0.354284	0.196389	-0.342007	-0.0140242	-0.213145
RC2-TN0082-011-a08	PTEN	84129	0.653808	-0.119676	0.783871	0.546685	0.51441	0.582059	0.180381	0.819672	-0.0647997	0.47933	0.713414	0.881707	0.635171
CM3-NT0089-179-d08	B4GALT6	226	-0.394986	-0.803093	0.617368	-0.266759	-0.187094	-0.179384	0.180282	0.538471	-0.702408	1.38863	1.44139	1.77245	0.280214
QV3-BN0046-122-e02	ETS1	770	2.51553	2.71087	3.0667	2.8383	2.62183	1.98634	2.50434	3.31004	0.917434	-0.103358	3.19146	4.29236	4.51316
LGEA-RHID02-070406-014-H08	NAP1L1	7442	0.00158508	-0.656705	0.0881743	-0.673345	-0.726151	-0.494424	-0.5063	-0.188109	-1.2317	-0.9471	-0.819689	-0.593554	-0.442596
CTC_RHFADN_030805_017_H04_NM_0	EBP	2530	-0.174144	-0.782631	-1.16963	-0.176734	-0.52792	-0.596106	-1.01467	0.392723	-0.6264	-0.945177	-1.51195	-1.09165	-1.14971
CTC_RHFADT_040805_211_B05_NM_0	SPBC25	4953	-0.0957875	-0.210911	-0.0791732	-0.87658	-0.527161	-0.780307	-0.587723	-0.664311	-0.534423	-0.36242	-0.25365	-0.49717	-0.478391
PM2-CI0111-001-e11	MGMT	6477	0.400653	0.316247	0.107234	0.580732	0.222917	0.0680186	0.155216	-0.00215278	0.290968	0.0819573	0.018239	0.215505	0.0272605
LGEA-RHID02-210306-012-B01	PEX7	1173	0.525818	-0.560154	-0.0232992	-0.199292	-0.155387	-0.154281	-0.170104	-0.224098	0.175405	2.06881	0.971739	1.16053	0.256931
LGEA-RHSD02-280406-024-B05	MALAT1	891	-2.27347	-1.02633	-3.19417	-3.4794	-3.25858	-2.26613	-1.98672	-3.82743	1.38334	-2.70205	-3.56905	-3.64441	-4.11614
CTC_RHFADN_300605_013_F07_NM_0	PSMB3	3204	1.40005	0.436581	0.478274	-0.285467	-0.346745	-0.107498	-0.56921	-0.378264	0.471966	-0.108449	0.00761164	-0.0733804	0.118208
18165	NRGN	47	-0.192701	1.47799	-0.457871	-0.107749	-0.443247	0.574977	0.0740497	0.58382	-0.226407	-0.198103	-0.00314397	-0.316683	-1.25357
33935	BCL9	5928	0.58256	0.043762	0.663125	-0.0457676	-0.104617	NA	0.020776	0.921347	-0.167816	0.0632011	1.50614	1.21406	-0.25361
LGEA-RHID02-090506-017-F03	ACAD11	Data not found	-0.964877	0.371372	0.0776052	-0.273363	-0.509051	-0.539452	0.468986	-1.14793	0.988145	-0.672241	-0.64399	-0.77573	-0.587558
CTC_RHFADN_040805_016_A12_NM_1	ALDOA	In multiple clusters	-0.427699	-0.770832	-0.708593	-0.612819	-0.67739	-0.0168821	-0.758651	-0.116891	-1.23005	0.250688	-0.0565792	-0.208021	-0.0742137
MR1-TN0045-005-f07	CA11	3251	0.116102	-0.482573	0.438322	0.219742	-0.630056	0.254834	0.315198	-0.217365	0.21787	-0.0145836	-0.0343868	0.0764953	-0.280014
33914	TRPV1	23588	-0.165428	0.293294	0.561	-0.428693	-0.416382	-0.519751	0.797879	-0.679339	1.28006	-1.41705	0.989572	0.62679	-0.354406
LGEA-RHID02-250406-015-E02	FUT8	Data not found	1.13978	0.59645	1.42699	1.80205	1.57354	1.43409	0.903649	1.85618	0.219148	0.782756	1.62142	1.84187	1.63072
CTC_RHFADN_030805_019_H03_NM_0	ODC1	23213	-0.972605	-1.25065	-0.620363	-1.17978	-1.36831	-0.357496	-0.574463	-0.980615	-1.31103	-0.671227	-0.173906	-0.389575	0.151018
RC0-FN0081-021-d11	SIAH1	4170	-0.312338	0.147264	-0.845603	0.291506	0.293854	0.261864	0.091953	0.543647	-0.0325183	2.93725	0.938605	0.796534	0.949391
CM0-FN0050-426-a05	AP2M1	7052	-0.930928	0.261437	-0.891538	0.809984	0.755195	0.484645	0.356778	1.11007	-0.0776973	-2.45404	-0.982301	-1.21442	-0.905443
RC0-BT0387-011-c10	CCNB1	23065	-0.513255	-0.56391	-0.612623	-1.30723	-0.719259	-1.35097	0.164734	-1.51882	0.447812	-1.32813	-1.68154	-1.67954	-1.14489
34050	HOXA7	6428	1.20237	0.146394	2.58737	1.45183	1.57613	1.77249	1.6508	2.20394	0.418158	-0.501366	-0.401013	0.161667	0.452192
LGEA-RHID02-210306-012-H04	ACLY	214	-0.639247	-0.500146	-0.986225	0.172055	0.00546387	-0.796625	-0.709239	-0.149476	-1.30032	-1.20115	-1.56101	-1.51167	-0.704668
CTC_RHFADT_300605_024_A02_NM_0	RBBP4	3848	-0.0678517	0.0528475	-0.0313465	0.111136	0.0289188	-0.269269	-0.121773	-0.147407	-0.457464	0.36396	-0.166403	-0.0540917	0.16056
QV1-DT0071-064-b12	FLJ14624	4853	0.202426	0.0430847	0.253619	0.560365	0.265588	0.336817	0.850231	0.999735	-0.4027	1.93018	1.64578	2.31059	0.56032
MR4-NT0140-204-c12	GAPDH	9227	-3.74242	-1.02584	-4.32246	-0.260163	-0.778901	-2.27575	-1.46951	-1.83415	-2.81388	-3.79612	-5.29317	-4.91762	-2.53047
PM0-BN0081-001-b08	HPRT1	114569	-1.39699	-1.90261	-1.96987	-1.92473	-1.88686	-2.06309	-0.718554	-1.75786	-2.48052	-1.06744	-1.56179	-0.762364	-0.522899
LGEA-RHSD02-020506-025-B08	KLHDC2	Data not found	0.0047139	-0.839988	-0.776726	-0.464092	-0.488673	NA	-0.130433	-0.580709	-0.834238	-0.560079	-0.986157	-0.736185	-0.659251
CTC_RHFADN_300605_014_E06_NM_1	LOC91801	79718	1.0408	0.311371	0.481918	0.483676	0.298366	0.289568	0.713103	0.428245	0.811847	1.31613	0.971033	0.772926	-0.11358
RC0-HT0885-033-d04	SULF1	10081	0.233337	-0.266871	-0.0851455	0.139526	0.172041	-0.129102	-0.413584	0.112406	0.179304	-1.21571	-0.797338	-0.719651	-0.0574385
QV1-KT0023-481-b09	MCL1	6382	-0.449838	2.27767	-2.54014	1.71107	1.60218	1.26828	1.20437	1.02874	1.4439	-0.877574	-0.589192	-0.439715	-0.0365039
33899	TGM2	7534	-1.53798	-1.87157	-3.22212	-3.70222	-2.5718	-3.72539	-0.957692	-3.01421	-2.84637	0.454343	2.10418	1.29511	-0.915371
LGEA-RHID02-090506-017-C04	KIAA0090	91074	0.15804	-0.469115	-0.0440358	-0.230439	-0.358567	-0.213392	-0.0250765	-0.109613	-0.445103	-0.590688	-0.343544	-0.0937977	-0.391624
CTC_RHFADN_030805_114_H04_NM_0	SFRS3	1832	0.879843	0.288177	0.239052	0.75495	0.640713	0.846579	0.0933899	1.01191	-0.0671857	0.199548	1.27346	1.20884	1.71783
QV4-EN0032-223-a03	ALCAM	54822	-0.444114	0.00198303	-2.48512	-3.04801	-2.73818	-2.94944	-1.49886	-2.86603	-1.40602	-1.62919	-2.10206	-1.72124	-2.50859
PM2-KT0007-006-g01	KRT1	794	-0.317916	0.922788	-0.295611	1.715	0.568309	-0.144043	0.701065	0.402408	-0.118185	-0.37307	-0.40696	0.935215	0.245274
QV3-TN0167-416-b07	NOTCH2	28952	0.700047	0.516148	1.38266	0.87729	0.597221	0.430849	1.16476	1.70743	-0.0729775	-0.546726	2.06476	1.84327	1.10185
33891	LRAT	7314	-0.171796	-0.28878	0.326146	-0.355277	-0.0556541	0.31591	0.168225	-0.366154	-0.282922	-0.319327	0.206463	0.52192	-0.425831
LGEA-RHID02-250406-015-B01	MAL2	8030	-1.43998	-3.93936	-2.79446	-3.24435	-3.32604	-3.53664	-3.0123	-3.75161	-3.37961	-0.656275	-0.537788	0.311027	0.881678
CTC_RHFADN_030805_018_G09_NM_0	WDR58	8554	0.0786304	-0.421685	-0.303911	0.210576	0.0886001	-0.436495	-0.309974	-0.132926	-0.439084	0.214671	-0.36869	-0.23855	-0.520802
CTC_RHFADT_300605_024_D07_CV34		In multiple clusters	-0.895353	0.492589	-0.94996	0.153876	0.0599793	0.732235	0.629427	0.0487853	1.53933	2.26543	-0.27197	-0.69273	-0.760368
RC2-BN0074-016-a07	TBL1XR1	4170	-0.0503871	1.3313	0.321761	1.56993	1.33431	1.61733	1.43542	1.94994	1.24567	0.193784	1.00923	1.58931	1.38202
RC3-BT0319-014-b05	PDCD7	6599	0.160878	0.337815	0.265719	-0.297221	-0.220822	-0.280862	0.302215	-0.533964	0.220946	-0.384068	-0.447851	-0.230208	-0.353548
CM1-UT0039-391-b08	SDC1	53944	0.660622	-1.56925	-0.451072	0.596839	0.0032936	-0.18668	0.100123	0.112842	-1.5585	-0.467373	0.134144	0.182153	0.3186
LGEA-RHID02-210306-012-E10	YWHAZ	5074	-0.115337	-0.781408	-1.14297	-0.574934	-0.621958	-0.821459	-0.440892	-1.01873	-1.26843	-1.22861	-1.34936	-1.38634	-0.561184
LGEA-RHSD02-280406-024-G05	ANKRD30A	81839	-0.199409	-0.435597	0.126177	0.0182835	-0.276154	-0.793656	-0.380486	-0.411366	-0.362657	0.0524712	0.0145216	-0.049873	-0.576881
CTC_RHFADT_030805_027_B04_NM_0	DSP	6122	1.12012	-0.462703	0.597982	0.00973806	0.0459377	-0.230862	-0.253273	0.0976506	-0.158044	0.430753	0.43546	0.365555	0.00692729
33938	TRPM7	514	0.127895	1.01747	1.11112	2.03096	2.18978	1.26895	1.07346	2.68392	0.628252	-0.12549	1.91603	2.56661	2.80398
34014	CALB2	6773	-0.648956	-0.879892	-1.04871	-1.39045	-0.456369	-0.435515	-0.584034	-0.692936	-0.88115	-0.298345	-0.415742	-0.953917	0.0346591
LGEA-RHSD02-130306-021-G06	CCDC22	998	0.0386482	-0.28543	-0.0406613	-0.261342	0.0596072	-0.339959	-0.488578	-0.118757	-0.324654	0.266675	0.0517545	-0.306053	0.565219
CTC_RHFADN_040805_016_G05_NM_0	UBB	7036	-0.106974	-0.729746	-0.444286	-0.241845	-0.359894	-0.220593	-0.436212	-0.733234	-0.356898	0.614886	0.157318	-0.452644	-0.349255
RC5-CI0147-031-B01	CCDC6	57685	1.18522	NA	0.819191	0.830652	1.39719	2.11491	1.15322	1.6007	1.23686	2.4144	1.92487	2.43735	2.08809
40056	PIAS1	2806	0.0145386	0.102437	-0.0689015	0.161674	0.535445	0.111553	-0.265931	0.592177	-0.497562	-3.42181	-0.326473	-0.327	1.04063
LGEA-RHID02-250406-015-E09	KBTBD2	972	2.08029	0.729074	1.75577	0.364567	0.633867	0.806709	0.661191	1.84832	-0.00490292	-0.0349915	1.90866	2.21605	1.90776
CTC_RHFADN_030805_111_F06_NM_0	MCL1	In multiple clusters	-0.366032	1.00255	-0.45806	0.851894	1.33915	0.27829	-0.034156	0.275067	0.556897	-0.210744	0.00711624	-0.0257718	0.00354967
QV1-KT0023-475-a06	SMARCC1	Data not found	-1.13752	-0.995974	-0.951485	-0.329023	-0.42348	0.171637	-1.08261	0.00352997	-1.2882	-0.549676	0.0999135	0.124055	0.15176
MR4-HB0044-003-a11	CSNK1G1	5094	-0.356641	0.63636	-0.266662	1.45164	1.02477	1.03109	0.420169	0.48603	-0.27033	-0.383617	-0.132201	-0.331459	-0.00125869
RC0-MT0139-021-e03	PAWR	57111	-0.54006	-1.18089	-0.389707	-1.17013	-0.968777	2.07457	-0.619893	-0.701206	-0.939647	-0.148235	-0.45616	-0.969033	0.514931
34157	VANGL1	4312	-0.443038	0.1947	-0.154899	-0.413645	0.371042	-0.414658	-0.273273	0.0599749	-0.416348	-0.414485	-0.453822	-1.0832	-0.208124
LGEA-RHID02-310306-013-G05	RPL3	54102	-0.185865	0.0129292	0.256692	-0.228256	0.125599	-0.686928	NA	-0.333033	-0.138039	0.796712	0.896398	0.219458	0.315398
CTC_RHFADT_300605_025_C04_NM_0	ATP5E	55904	0.457651	-0.53561	0.487791	-0.260448	-0.48066	-0.140759	-0.689575	-0.323735	-0.677703	0.84542	0.483256	0.677103	0.282187
RC4-CT0322-019-b08	STAT2	5034	-1.10426	-0.820209	-1.26539	-0.385488	-0.246417	0.0298632	-0.979544	-0.481001	-1.18438	-1.50263	-1.16841	-1.1033	-0.346032
MR1-UM0008-004-c10	CDC42	Data not found	-0.129066	-0.398058	-0.592007	-0.629836	0.0499441	-0.295066	-0.701042	-0.197528	-1.2347	0.36405	0.0436452	1.02021	0.138507
4974	TFR2	3400	-0.264923	0.0327222	0.102628	-0.448481	0.213425	NA	-0.271621	-0.339637	-0.249006	-0.284528	-0.176881	-0.627577	0.480662
LGEA-RHID01-080306-013-D01	CACHD1	10423	-0.724162	0.795367	0.582491	-0.418657	-0.118551	-0.931532	0.527514	-0.754696	1.1197	-1.46404	-0.739071	-1.11447	-0.416888
CTC_RHFADT_030805_027_E04_NM_0	GOT2	220	0.3337	-0.860425	0.123081	-0.24678	-0.221205	-0.720545	-0.58767	-0.0752394	-0.766319	0.126447	-0.565368	-0.23737	-0.318438
MR3-UM0065-107-g03	CD74	1501	-0.608739	1.17625	-0.251209	1.39519	0.804369	1.29235	1.34502	1.41908	2.11116	3.7775	0.908158	1.31667	3.10067
QV2-NN0045-509-c10	ITPKB	27237	0.243954	0.871828	0.436091	1.01724	0.759797	NA	1.06771	0.92467	0.214565	-0.256061	0.393399	0.575997	0.874801
33988	TM4SF2	Data not found	-0.270882	0.623075	1.06276	-0.397204	0.227303	3.9598	0.76401	-0.14018	1.51822	-1.43361	-0.164213	-0.463328	0.205904
LGEA-RHID02-090506-017-G01	PCBP2	5693	0.141095	-0.042109	-0.203017	-0.307261	-0.0182459	-0.207153	-0.314325	-0.315524	-0.320724	0.0415471	-0.773307	-1.06778	0.135389
CTC_RHFADN_040805_016_D08_NM_0	RAB25	28514	1.13315	0.660699	1.05733	-0.0595305	0.302025	0.103435	0.0895791	0.278371	0.438057	0.567136	1.35759	1.05152	0.596989
RC2-CN0051-015-b02	MMP1	9044	0.657517	0.935296	1.34164	0.993437	0.750562	0.992156	0.785641	1.12225	0.425397	0.595568	1.89018	2.27873	1.3057
PM0-ET0208-001-e08	CLIC6	6399	3.00458	0.386734	0.844791	0.415679	-0.177056	NA	-0.0722371	0.745702	-0.04334	1.98111	3.99259	5.09437	3.36111
LGEA-RHID02-250406-015-G06	MLL5	3716	-0.126559	0.224222	0.0444971	-0.292251	0.0321015	-0.427537	-0.383625	-0.304072	-0.229343	0.162777	0.0336643	-0.310551	0.326195
CTC_RHFADN_030805_110_F04_NM_0	P4HB	23461	-0.44767	0.835591	-0.591339	2.16285	1.63071	1.65752	1.08788	1.52136	-0.208846	1.29634	-0.96337	-1.29591	-1.06481
LHX6_B_315	LHX6_B	2783	-0.134403	0.179193	NA	-0.52688	0.013095	-0.173966	-0.000112403	-0.0127168	-0.388885	-0.107538	-0.301447	-0.189086	-0.491121
QV3-HT0513-117-g11	ID4	Data not found	2.75744	2.3847	2.81297	3.2844	2.59203	NA	2.78368	3.73569	3.11626	2.83794	5.94224	4.99704	1.86866
QV1-EN0042-233-h08	CDIPT	60528	0.261531	0.965569	0.351256	1.55478	1.07044	1.37279	0.553407	0.770941	-0.16793	-0.435583	-0.497881	-0.982734	-0.378308
RC0-AN0041-034-b04	ALDH1A3	5266	-0.825027	-0.701232	-0.501126	0.752085	0.000694808	NA	0.188063	0.39425	-0.677651	-2.27348	-0.509557	-1.16841	-0.546615
33979	CTNND2	2688	-0.3984	0.330299	0.330885	-1.13942	-0.0312868	NA	-0.232723	-0.109344	-0.438978	-0.389778	0.138955	-0.239018	0.304144
LGEA-RHID02-310306-013-F11	ARHGEF16	7272	-0.334951	0.0565819	-0.13521	-0.31748	-0.137394	0.0674631	-0.339809	-0.458586	-0.528784	-0.253978	-0.228953	-0.611183	0.127693
LGEA-RHID01-080306-013-C03	BG681172	2932	-0.767562	0.907349	0.449955	-0.388947	-0.202404	-0.795292	0.723934	-0.790171	1.13016	-1.45039	-0.890674	-1.22087	-0.667242
CTC_RHFADT_030805_028_F10_NM_0	PSMB5	51639	0.6006	0.128442	0.124323	0.0150814	0.138353	0.208969	0.100035	0.0953488	0.269969	0.629211	0.187538	0.164831	0.134613
34032	DLL1	3005	1.14434	1.40519	1.42357	0.487946	1.13983	0.559123	1.09453	0.365957	1.56273	0.698931	0.754546	0.8769	0.011965
LGEA-RHSD01-230306-023-D08	BTAF1	79742	-0.786958	-0.0932017	-0.668289	-0.304353	-0.0034427	-0.465689	0.0335361	0.427824	0.228552	-0.252264	-0.419555	-0.335994	0.687295
LGEA-RHSD02-020506-025-H01	TRAPPC2	2869	-0.455357	-0.266024	-0.231595	-0.228502	-0.296346	-0.194386	0.0164316	-0.520121	0.359924	0.14963	0.555291	0.151292	0.721228
CTC_RHFADT_080705_026_C12_NM_0	JAK1	29904	-0.842701	-0.423284	-0.504109	-0.324912	-0.469984	-0.349387	-0.486787	-0.42781	-0.446938	0.0877036	-0.628831	-0.901702	-0.109287
MR1-RT0025-001-c07	ABCA5	3852	1.81038	0.489315	1.81691	0.960058	0.676907	1.31426	1.32785	2.14727	1.25354	2.56169	2.05074	2.43718	1.60346
LGEA-RHID01-080306-013-A02	GNB2	4582	-0.652488	-0.320888	-0.724443	-0.283233	-0.353257	-0.44757	-0.183523	-0.37067	-0.416116	0.847132	-0.843763	-0.987985	-0.271926
LGEA-RHID02-250406-015-F08	BC094756	In multiple clusters	0.278879	0.333968	0.18861	0.0411256	-0.406559	NA	-0.617514	-0.537497	0.10484	0.451137	0.561562	0.458553	-0.289701
CTC_RHFADT_040805_212_A06_NM_0	ELAC2	7088	-0.0170994	0.265488	-0.0291212	0.188949	-0.255071	-0.415516	-0.213978	-0.207116	-0.0550847	0.731567	0.0962699	-0.0841813	-0.0695671
CM0-HT0633-304-d01	PI3	29117	3.71537	0.0099504	0.175672	-0.603341	0.175453	-0.390521	-0.0327182	0.197016	-0.415551	4.96935	4.19971	5.2356	7.59122
QV1-GN0317-527-e08	GH1	Data not found	0.488121	-0.0912455	0.43829	0.0949444	-0.33534	0.0996188	0.364287	0.398494	0.274428	0.45858	0.543005	0.660703	0.261435
PM0-UM0018-003-f10	TTK	4952	-2.70077	-3.41197	-2.20859	-3.97739	-3.38939	-3.19387	-2.48216	-3.3545	-3.01497	-1.83478	-3.3887	-3.30948	-2.16395
34144	GSK3B	10243	-0.334987	-0.524441	-0.670471	-0.540946	-0.566866	-0.794509	-0.611244	0.250535	-0.961739	-1.64111	-0.898851	0.265199	-0.391764
LGEA-RHID01-270606-016-B02	SF3B14	4708	-0.136251	0.162991	0.449799	-0.719832	-0.671888	-0.357807	0.30488	-0.669244	0.266757	-0.332195	-1.05696	-1.19256	-0.718701
RC2-CS0018-013-c11	H1F0	116228	-0.286366	-0.278213	-0.00269183	-0.598335	-0.158426	-1.03856	0.1986	0.24589	0.947503	1.44087	-0.0734166	-0.701017	-0.861515
IL3-HT0618-118-C04	CXorf36	4430	1.53896	2.32721	2.34047	3.13323	1.65154	1.42181	2.84879	2.00734	2.44067	1.59327	3.45673	3.29651	1.59263
MR0-FN0098-012-b02	GRK5	4886	1.03109	2.01191	0.861245	2.76297	1.34962	1.11496	2.60419	2.71081	2.40185	1.24167	2.70196	2.49451	1.61342
34041	EEF2K	5567	1.87038	1.13867	2.2048	1.36723	1.27643	1.52576	1.60848	2.13307	0.742624	3.90962	3.32445	2.84135	1.86077
CTC_RHFADN_030805_018_C02_NM_0	KRT5	4609	0.513653	0.436981	0.5371	-0.0476426	-0.391841	-0.284402	-0.510191	-0.388567	0.0309691	0.283776	0.372375	0.364349	0.173865
QV1-BN0003-040-d10	MUC1	Data not found	1.89779	-0.622905	NA	-1.16614	-0.495201	NA	-0.382331	0.123353	-0.76745	0.782427	0.602284	1.51383	2.10898
MR1-ET0144-001-g04	MEF2B	5328	-0.0428503	0.756511	1.00691	-0.339253	-0.221354	-0.257026	0.739362	-0.465399	1.51757	-0.45629	-0.341941	-0.529222	-0.0465637
MR1-ST0110-003-b09	TLE1	84557	0.343321	0.85385	0.702659	1.92255	1.02403	1.79082	1.5345	1.91093	0.782361	0.796588	0.198219	0.813602	-0.329436
LGEA-RHSD01-060306-022-B05	BRD7	6161	-0.319768	-0.268989	-0.413193	0.0296332	-0.0797672	-0.00855991	-0.309176	0.0891575	-0.903513	-1.08448	-0.901884	-0.959635	0.120224
LGEA-RHSD02-020506-025-E03	BU684023	7388	-0.715721	0.955725	0.427349	-0.32045	-0.344114	-0.48984	0.8391	-0.593532	1.25765	-1.14292	-0.86166	-0.869396	-0.492192
CTC_RHFADT_050705_023_C03_BM68		7375	-0.0584394	0.172929	0.212794	0.0909159	-0.165145	-0.136501	-0.393475	0.0804787	-0.0907619	0.519592	0.153601	-0.0131973	0.425052
MR4-NN1197-003-c03	OCRL	Data not found	0.190708	0.210094	0.242901	0.726856	0.632147	NA	-0.0586974	0.411584	-0.123923	0.489518	0.293443	0.435737	0.482194
RC2-CT0432-013-e06	GPHN	2804	0.243365	-0.124747	0.522079	0.0940327	-0.29226	0.0294751	-0.061728	0.270133	-0.173893	0.298049	0.243877	0.570897	0.143677
LGEA-RHID01-201205-012-C01	NDUFB2	6595	0.721462	-0.223421	0.316625	0.111782	0.0335331	0.576672	-0.0305061	0.698173	-0.489505	1.71914	1.70482	1.36642	0.817136
CTC_RHFADT_040805_211_E03_NM_1	FAM36A	285987	0.394174	0.176956	0.281289	-0.185598	-0.334333	0.0390049	-0.575037	-0.373847	-0.0209193	2.06953	1.59343	1.26737	0.530808
CTC_RHFADN_300605_013_C04_NM_0	MYO1B	57634	0.353195	-0.0378545	0.263004	0.550778	0.347144	-0.0877396	0.343774	0.0043278	0.0819151	0.456924	0.454758	-0.0456846	0.210896
RC3-NT0221-011-e06	NPY1R	In multiple clusters	0.152805	-0.805081	-0.339887	-0.160707	-0.0122777	0.366635	-0.329532	0.789954	-0.848473	-0.682825	-0.192981	-0.302098	-0.239388
PM3-OT0015-002-d11	PRKACB	Data not found	0.658048	1.25147	0.989894	1.26438	1.32116	1.3219	1.48069	2.17515	0.993654	1.85844	2.07901	2.346	2.4496
34129	MYC	55969	0.175666	0.43078	-0.329719	-0.460864	-0.616898	-0.534454	-0.540187	-0.436406	-0.5889	0.265454	-0.459822	-1.01822	-0.0635929
LGEA-RHID01-300306-015-A07	CA775602	4017	-0.106431	0.32653	0.497689	-0.421493	-0.291424	-0.425366	0.399541	-0.76182	0.731596	0.424241	-0.314382	-0.215499	-0.174186
CTC_RHFADN_030805_018_H06_NM_0	PLAU	3678	0.291483	0.255501	-0.0214049	0.221126	0.112377	0.195797	-0.0824432	0.0529681	0.143235	0.429058	0.316133	0.10866	0.218367
34058	MAP1LC3A	3937	0.21195	1.05999	0.377695	1.0925	0.914395	NA	0.920358	0.676731	1.58674	0.0649081	0.0295147	-0.20327	-0.19664
LGEA-RHSD01-310306-024-H02	RPL32	5480	-0.0872782	-0.93468	-0.486155	-1.18065	-1.02826	0.02878	-0.603544	-0.787552	-0.469363	0.343502	-1.11913	-1.18759	-0.675329
CTC_RHFADT_300605_022_A05_NM_0	UQCRH	Data not found	-1.30532	-1.69202	-1.41488	-1.63484	-1.58647	-0.688756	-1.92561	-1.54798	-1.33237	-0.76772	-2.20941	-1.44759	-1.23592
LGEA-RHID01-230306-014-H11	USP4	816	0.128575	0.265439	0.225322	0.642914	0.596694	0.179181	0.311883	1.38307	1.09135	0.886146	1.21492	1.33095	1.10544
LGEA-RHSD02-230306-022-A04	BX648473	3880	0.792178	0.423622	0.82844	0.429394	0.595931	NA	0.361159	0.312998	-0.000151603	1.16934	0.960106	0.921706	0.0533592
CTC_RHFADT_040805_212_G04_NM_0	GOLGB1	55230	-0.338936	-0.217385	-0.292966	-0.138224	-4.96e-05	-0.190961	-0.160733	-0.480452	-0.0335716	0.62471	-0.0395679	0.219731	-0.240463
CM1-HT0485-095-e06	SMARCA2	Data not found	3.14665	2.65786	3.48647	3.44466	2.78486	2.76389	2.95506	4.42846	1.82327	2.99457	4.17325	4.29269	3.92516
RC4-MT0235-011-d12	FLJ34048	9253	0.341221	0.331695	NA	0.774485	0.312169	0.352889	0.747661	1.1147	0.217767	0.114322	1.122	0.916358	1.73237
MR2-OT0079-002-d06	EP400	5110	0.813471	0.568537	1.07966	0.641164	0.449893	0.489807	0.451991	1.74513	0.32021	0.303765	2.95237	2.99313	2.1734
33829	HSD17B1	Data not found	-0.801908	0.277437	0.21381	-0.427597	-0.314428	-0.821477	0.207547	-0.0488145	1.21685	-1.0616	-0.755139	-0.845895	-0.785047
LGEA-RHID01-270606-016-H07	EIF3S5	9076	-1.47351	-1.19865	-1.5178	-1.18183	-1.12772	-1.07184	-1.37082	-1.23814	-1.36024	-1.04028	-2.27467	-2.14336	-1.72988
CTC_RHFADN_300605_013_H07_NM_1	C20orf24	Data not found	-1.04071	-1.0612	-1.33791	-0.491592	-0.430087	-0.794395	-1.06489	-0.135264	-1.58176	-0.684499	-0.866683	-0.0544592	0.206044
QV2-OT0034-241-c08	LOXL2	Data not found	0.0256891	0.903924	0.697236	0.581816	-0.0722242	-0.236067	1.71698	0.213467	1.67965	-1.56134	-1.01298	-1.16956	-0.898035
PM3-HT0907-001-a07	ITGA5	9633	0.930127	1.1257	0.997941	1.24494	0.207909	0.575935	1.98045	2.01684	1.3155	0.495911	1.97065	0.943813	-1.87763
PM1-HT0452-002-b11	LCP2	829	0.0169142	-0.124415	0.385496	0.746754	-0.571179	0.44159	0.432506	0.554699	0.142629	-0.130259	0.153422	0.531016	0.749381
34081	PPIC	90826	3.79007	1.60493	3.99521	2.89358	2.74443	3.45025	2.33728	3.23942	1.71426	4.31247	3.03881	3.18461	1.76602
CTC_RHFADN_030805_019_E12_NM_0	EIF3S5	3612	-1.20397	-1.13033	-1.63975	-1.09311	-1.1625	-1.05313	-1.11011	-1.60119	-1.41715	-0.956739	-1.97376	-1.82683	-1.58006
QV0-NN1071-207-g06	CAMK2B	Data not found	-0.382677	-0.21398	0.251369	-0.812994	-0.418887	-0.33488	-0.0444676	0.0672447	-0.397821	-0.135301	-0.331125	0.0302256	-0.179086
QV3-BT0537-057-f08	KRT19	823	-1.53447	-2.11144	-2.0379	-2.60931	-3.00964	-3.1959	-2.46596	-2.24851	-1.93244	-1.32434	-2.39181	-2.04906	-1.44903
QV4-CI0098-462-d02	USP40	25853	0.492796	1.0988	0.281472	0.486158	-0.354439	0.410672	0.25901	0.403407	1.499	-1.89781	-1.00127	-0.972238	-1.26775
LGEA-RHSD01-230306-023-A05	XM_944191	5532	-0.0732819	-0.781994	0.0375967	-0.453609	-0.619997	0.291384	-0.367142	-0.0384945	-0.988255	-0.0742907	-0.476454	-0.470833	-0.328737
LGEA-RHSD02-270606-026-D06	NUMBL	3320	-0.0884182	-0.101038	0.00542654	-0.181937	-0.212394	-0.612828	-0.071634	-0.284665	-0.0433735	0.328962	-0.140607	-0.0712523	-0.216677
CTC_RHFADT_080705_026_G12_NM_0	PCMT1	84650	1.63512	0.357725	0.191023	0.222911	-0.21003	0.514511	-0.435704	-0.206267	1.01351	2.39892	2.96007	1.8813	1.49639
QV1-HT0474-113-f03	C13orf24	55890	0.172778	0.0454524	0.61606	0.151784	0.06792	-0.122057	-0.0458893	0.146332	-0.355169	-0.115144	-0.188055	0.364464	-0.412944
QV4-HT0539-120-c08	CLDN1	Data not found	1.33291	-1.46525	-1.13575	-2.83347	-2.70121	-3.4031	-3.11749	-2.64333	-2.16476	2.57454	2.32109	3.15752	3.12786
LGEA-RHID01-230306-014-H02	PPGB	25836	-0.4619	0.823654	-0.0943711	1.7386	1.10691	1.36614	0.625718	1.0019	-0.249615	-1.08546	-1.82304	-1.45185	-0.52775
LGEA-RHID02-090506-017-C01	AB046792	27101	-0.0564653	0.156342	0.46113	0.195835	0.13824	-0.140689	-0.0114108	0.646927	0.119944	0.442164	0.698601	1.01354	0.576961
CTC_RHFADT_040805_212_D04_NM_0	MTL5	5296	-0.175139	-0.678002	-0.298424	-0.400843	-0.59091	-0.867874	-0.502252	-0.417513	-0.322498	0.356756	-0.190792	-0.342034	-0.554311
CTC_RHFADT_030805_027_E09_NM_0	CAPZA1	6934	-2.00981	-1.65243	-1.8612	-0.753644	-0.971264	-1.95947	-1.17907	-0.993737	-2.0209	-1.87103	-2.53806	-2.65177	-1.32667
MR0-BN0070-007-g03	LOC90826	659	0.175898	0.178753	0.361997	0.171923	0.233739	-0.321251	-0.00624778	0.480948	-0.159555	-1.2366	0.318995	0.42222	-0.18977
RC4-HT0738-013-e01	IMPA1	3309	-0.741837	0.00403067	0.23694	1.24814	0.390203	0.699878	0.655868	0.490347	-0.685928	-2.44361	-2.06062	-1.48361	-0.210925
CM1-BN0116-193-g02	DKFZP566D1346	3706	0.253206	0.127532	0.497693	0.194714	-0.099563	0.0165787	-0.00157172	0.0738334	-0.197651	-0.0757729	-0.0492475	0.487261	-0.188008
LGEA-RHID01-270606-016-E08	CAPN1	Data not found	0.15637	-0.665672	-0.171756	-0.366265	-0.344072	-0.239702	-0.410791	0.0407216	-0.172944	1.33091	-0.221849	0.19766	0.090661
CTC_RHFADN_030805_111_A12_NM_0	WDR40A	1040	-0.0579198	0.125486	0.0459047	0.423977	0.12842	-0.153539	-0.155624	0.41564	-0.0123442	0.461462	-0.0144135	0.349359	0.665588
34111	PPP3CB	1382	1.69662	1.73517	1.00729	1.85981	2.39357	1.5994	1.72984	2.68884	1.40017	-1.75641	1.66431	1.55716	2.3895
LGEA-RHSD01-310306-025-B01	HSP90AA1	6240	-1.67767	-1.88888	-1.73877	-1.44732	-1.42506	-1.05053	-1.41027	-1.26221	-1.75354	-1.51622	-2.23768	-2.19371	-1.66096
CTC_RHFADT_300605_024_C07_NM_0	EBPL	6929	0.290555	-0.640016	0.095648	-0.450069	0.205147	0.016105	-0.402484	-0.0438042	-1.06172	1.31562	0.630789	0.448372	-0.0670584
LGEA-RHID01-300306-015-B06	GPRC5C	91947	0.155709	0.600712	0.470181	0.0351863	0.415356	0.353083	0.653997	-0.246045	0.845117	-0.0840084	0.398135	-0.134022	-0.351165
LGEA-RHSD02-120406-023-C09	DB324154	80351	0.128461	0.721368	0.655823	0.679545	-0.203494	-0.396233	1.13869	0.378474	1.00965	0.31702	-0.0878979	0.161552	-0.078272
CTC_RHFADT_040805_213_F09_NM_0	NIPBL	5499	-0.143317	-0.396146	-0.133374	-0.0232008	-0.243733	-0.277299	-0.311605	-0.304874	-0.377114	0.296435	-0.0717771	-0.0313425	-0.250905
PM0-KT0008-001-h07	CACYBP	10868	-1.64289	-1.97722	-1.2937	-1.2499	-0.254382	0.0431308	-1.24059	-1.01292	-2.06226	-1.46862	-1.1434	-1.05354	-0.754465
MR1-CI0182-004-c04	PIK3R2	8325	-1.06911	-0.704957	-1.71442	-0.476204	0.0284476	-0.356042	0.256606	0.0771281	1.37932	1.94621	-0.064543	-0.680544	-1.1934
34092	TCF7L2	5093	2.00876	1.4434	1.9713	1.26345	2.00348	1.41399	1.6278	2.62676	1.24568	0.843753	2.6693	2.81377	0.665434
LGEA-RHSD01-310306-024-D12	BMPR2	Data not found	0.683314	0.579517	NA	0.751919	1.07889	0.0774892	0.253013	0.770339	0.431468	0.640944	0.962089	1.25842	0.103559
CTC_RHFADT_030805_029_F03_NM_0	HSPA5	25977	-1.24422	-1.34441	-1.34214	0.0301986	-0.224642	-0.425527	-0.827955	-0.396247	-1.82398	-1.98366	-1.7024	-1.36406	-0.843562
QV2-HT0577-164-f01	ITPKA	6159	-0.0541203	-0.188351	-0.209225	-0.270051	-0.344185	NA	-0.212047	-0.275369	-0.0531923	-0.113321	-0.304501	0.109613	-0.417443
QV3-NN1023-179-g10	C1QDC1	29123	-0.0764846	-0.87986	-0.401758	-0.572626	-0.345801	-0.313223	-0.540143	-0.116408	-0.0675894	-0.0894931	0.172121	-0.0482245	-0.772357
MR2-CN0035-203-e07	CDS1	3268	1.56779	-2.08622	-0.74626	-1.57927	-1.6187	NA	-0.564962	-1.00196	-1.48589	-0.679057	0.308463	0.917238	0.519755
34104	CRABP2	4684	0.00337252	0.451887	0.20264	3.59854	2.74483	3.02295	1.52546	3.09554	1.18227	-0.156617	-0.0605776	-0.0135096	-0.144206
CTC_RHFADN_030805_111_H09_NM_0	RRM1	Data not found	0.184006	-0.316444	-0.255326	0.201284	-0.0653909	-0.222496	-0.100623	-0.28479	-0.152183	0.420971	-0.00824687	0.200658	-0.33847
QV0-NN1141-364-a06	TCF3	In multiple clusters	-0.0901991	0.0462954	-0.356005	-0.306077	-0.17907	NA	NA	-0.286332	0.0611193	-0.238205	-0.170682	0.196212	-0.335909
QV0-BN0146-210-a03	ARRDC4	10975	0.523476	0.122093	0.147534	0.606331	0.390214	0.587905	0.865028	0.344117	0.225347	4.49352	4.82997	4.22606	3.29403
CM0-CI0136-654-c07	TNKS2	3301	0.286747	1.08051	0.355339	1.61581	1.00257	1.80691	1.28432	2.15517	0.976761	0.0827497	1.21048	1.21709	2.25975
LGEA-RHSD01-310306-024-G11	PPP1CA	9898	-0.189892	-0.348035	-0.680739	0.194156	0.0404501	0.0332462	-0.504897	-0.139324	-0.980832	-0.142282	-0.987848	-1.02551	-0.306232
CTC_RHFADT_300605_022_H04_BC03		27249	0.143569	-0.153518	0.0891187	0.304519	0.178858	-0.126863	-0.0570916	0.0246829	-0.0231382	0.246437	-0.115028	0.263678	-0.20434
RC3-NN0071-011-c03	USP20	Data not found	0.226366	-0.349903	-0.346405	0.00643953	-0.0526712	NA	-0.0442312	-0.0910404	0.0719638	-0.109603	-0.0415597	0.264608	-0.282509
QV2-HT0577-219-c09		Data not found	0.110463	0.640731	-0.237752	0.23299	0.0506532	NA	0.0848415	-0.0900347	0.306466	-0.139844	-0.173248	-0.10131	-0.390924
40031	FZD8	80709	0.36307	0.22605	-0.107518	-0.518517	0.437416	NA	0.0774481	-0.154187	-0.142655	-0.153994	-0.0135011	0.134403	-0.352322
LGEA-RHID01-230306-014-G07	PCBP1	25930	-0.546731	-0.782634	-0.582355	-0.766836	-0.708706	0.0814005	-0.747984	-0.726563	0.109632	-0.534367	0.152772	-0.281019	-0.449044
LGEA-RHSD02-230306-022-H06	CD687728	894	-0.217851	-0.416385	-0.273885	-0.564644	-0.744178	-0.0666213	-0.581434	-0.693216	-0.48001	-0.0733278	-0.272841	-0.160477	0.150057
CTC_RHFADT_040805_213_B04_NM_0	NECAP1	1791	0.368821	-0.232121	0.415962	0.195727	-0.0175802	0.216522	-0.171542	0.0117058	-0.214651	0.3305	0.568833	0.730857	0.0512657
CTC_RHFADT_040805_212_D07_NM_0	RPL29	514	-0.584577	-1.7282	-0.998101	-1.32071	-1.19408	-0.23991	-1.2134	-1.68003	-1.20738	-0.0751445	-1.53845	-1.96366	-1.85357
PM3-HT0344-005-c01	ANKRD11	1022	-0.975075	0.514551	-1.21419	-0.355819	-0.647102	-0.391691	-0.328775	-0.684604	-0.221702	-0.338133	-1.12412	-1.35457	-1.45095
MR2-HT1048-002-a06	HRBL	Data not found	-0.181547	0.265461	-0.227056	0.306602	0.115973	NA	0.00260115	0.305317	0.0628706	-0.057624	-0.0388218	0.0681746	-0.210695
QV4-NN1149-443-d10	NCAM1	1455	0.552317	1.01638	1.65853	1.14978	0.232883	0.556503	1.94705	1.01216	1.83098	0.318806	0.201312	0.339932	0.0975241
LGEA-RHSD01-060306-022-D02	BC033025	836	0.306828	0.113408	0.815616	0.27582	0.40825	0.678083	0.152707	0.704531	0.0627186	1.61108	1.47064	0.976272	0.774998
CTC_RHFADN_030805_112_G02_NM_1	RHOC	1459	-0.324552	0.731932	-0.630384	1.08555	0.941946	0.894872	0.169633	0.317961	0.298495	-0.676684	-0.795742	-1.0121	-0.882199
LGEA-RHSD01-180406-026-D01	UQCR	5355	-0.17619	-0.236648	0.00329642	-0.340412	-0.246639	3.84515	-0.318635	-0.469589	-0.426046	-0.0995775	-0.245525	-0.573807	0.0870895
CTC_RHFADT_300605_025_E07_NM_0	DNAJA1	5127	-0.266243	-0.498463	-0.848691	0.0547838	-0.152999	-0.43958	-0.636472	-0.0206093	-1.23303	-1.26148	0.423937	0.335337	0.5054
LGEA-RHSD02-270606-026-G06	UBAP2L	5336	-0.140491	0.263647	0.607868	-0.560672	-0.295098	-0.576059	0.385674	-0.649742	0.965694	-0.328824	-0.0110459	-0.451535	-0.0259686
LGEA-RHSD01-060306-022-G10	C2orf25	55800	-0.230121	0.697932	0.74381	-0.266964	-0.0470627	0.789773	0.566714	-0.682432	1.12377	-0.670055	-0.30007	-0.625389	0.179703
LGEA-RHSD02-280406-024-E12	R22320	6950	-0.120073	0.240645	0.229356	-0.169004	0.0936878	-0.25675	-0.242801	-0.268575	-0.272198	0.23438	0.101529	-0.0315885	0.329699
CTC_RHFADT_040805_214_G10_NM_2	KIAA1078	Data not found	-0.186853	0.176032	0.0128655	0.0779204	0.189935	-0.284665	-0.142959	0.0246829	-0.164104	0.200526	-0.322216	-0.333249	-0.30616
CM3-HT0484-078-f11	AKNA	1027	0.370098	0.281001	0.731547	0.422397	0.144623	0.530569	0.348753	0.603585	1.33901	1.99696	0.791603	0.549818	1.17211
QV3-ET0171-492-a11	PTPN23	5452	0.0185213	-0.283927	0.369388	-0.169398	-0.228647	NA	-0.145812	-0.0884481	-0.102098	-0.0375898	0.468721	0.173059	0.0914037
MR1-HT1184-001-d09	CCND2	3092	-0.430284	0.152663	0.0211582	0.342092	-0.0178743	0.658899	-0.448494	0.378549	-1.06331	-1.19467	-0.561346	-1.06498	0.0687144
34035	DNTT	Data not found	2.29847	1.61193	2.32765	1.59404	2.12215	2.61318	1.67926	3.04406	1.51422	1.22513	2.78233	3.09014	1.10015
LGEA-RHID02-210306-012-C09	ATP5E	60592	0.0868758	0.222497	0.275113	0.460721	0.413789	0.656955	0.279784	0.357763	-0.20718	-0.137947	0.151837	-0.0233697	0.532636
CTC_RHFADT_040805_213_C07_NM_0	CDK7	10632	-0.372758	-0.965586	-0.914218	-0.776521	-0.33278	-0.635101	-1.0971	-0.310711	-1.27706	-1.37571	-0.514461	-0.0317328	0.371433
MR3-ST0290-026-d02	ZNF385	1284	0.210601	1.25156	0.175557	1.12336	0.788621	1.51435	0.585476	1.80846	0.400171	0.700536	0.366693	0.224984	0.182512
PM0-HT0225-001-d05	CSNK1G2	80205	-0.132204	0.605247	0.0890957	0.451163	0.402459	NA	0.156095	0.194087	0.889423	-0.233914	-0.0161337	-0.38132	-0.433386
QV1-ET0183-529-b10	CASP3	1958	-0.0496932	0.0937275	0.0536377	0.839622	0.421156	0.991197	1.04173	1.33188	-0.118806	0.0398471	-0.385978	-0.00171484	1.56341
34121	CSNK2A2	Data not found	-0.476825	0.20177	-0.130264	-0.274417	0.00443834	3.24512	0.0490409	-0.0848111	0.422544	-0.243739	-0.778948	-1.1	-0.487433
CTC_RHFADN_030805_114_G12_NM_0	PLP2	6628	-0.345482	-0.351761	-0.0642043	-0.512346	-0.298745	-0.307314	-0.461592	-0.460066	-0.7162	0.0600581	-0.0375421	-0.38724	-0.000826772
RC0-BT0813-033-a07	PCTK1	2100	1.69924	0.57259	0.895346	-0.707054	-0.328338	0.153464	-1.01272	-0.427654	0.255491	0.877663	1.46099	1.08231	0.586416
QV0-LT0013-108-a05	PLCG2	Data not found	1.78805	1.01301	1.10171	0.685059	1.01912	0.609414	0.689695	1.75051	0.185489	2.16613	1.61796	1.49834	2.90942
MR3-NN0219-012-g09	SCN3B	Data not found	-0.0225968	-1.29959	0.717289	-0.113712	-1.60326	NA	0.39036	0.507026	0.119128	-0.0732775	0.646073	0.420802	0.745767
LGEA-RHSD01-180406-026-B06	TCP1	6432	-1.1023	-1.71922	-1.19472	-1.28863	-1.12157	0.856416	-1.71483	-1.01398	-1.90091	-1.52244	-1.77189	-1.46511	-0.440304
CTC_RHFADT_300605_025_A12_NM_1	C16orf34	1956	-0.175676	-0.31009	-0.165686	-0.525186	0.0148412	-0.361953	-0.346511	-0.159694	-0.522182	0.272945	-0.180458	-0.39753	0.0331842
MR3-ST0203-024-f08	CDKN1B	51371	1.05015	1.45095	1.30018	0.988989	1.32381	1.35924	1.24266	1.82541	1.00372	3.82024	3.23623	3.50471	2.30458
QV2-CT0261-010-a01	POU2F2	9618	-0.00577374	-0.150515	0.175168	-0.204064	0.0438473	NA	-0.0360316	0.634019	-0.0637965	1.30951	0.860387	0.615778	-0.0783662
LGEA-RHID01-300306-015-H10	HIP1	7431	0.0979154	0.500722	0.424269	-0.162641	0.019031	2.07497	0.253234	-0.337045	0.627892	0.29506	0.0710299	-0.17538	0.0341983
LGEA-RHSD02-120406-023-F05	BP418539	6495	-0.387468	0.312877	0.304007	-0.535194	-0.337077	-0.968752	-0.00978187	-0.743577	0.67158	-0.654134	-0.371607	-0.98437	-0.180702
CTC_RHFADT_040805_214_A04_NM_0	SCOC	83464	-0.0825608	-0.0932139	0.220054	-0.0580976	0.195859	NA	-0.214462	-0.0879436	-0.120253	0.293436	0.104744	-0.130219	0.229769
CTC_RHFADT_050705_023_C07_NM_0	ATP5L	In multiple clusters	-0.133276	-0.609182	-0.293198	-0.489722	-0.423012	0.183326	-0.581999	-0.124316	-0.97301	0.602728	0.0778373	0.354082	0.385144
PM3-HT0627-001-f07	COL4A2	9950	-0.313788	0.211483	0.503722	0.235114	0.296192	0.0926499	0.162741	0.0709424	0.580129	0.0971435	0.25828	0.112037	-0.110485
QV3-DT0045-108-a01	CHD9	23621	-0.449696	1.22568	0.826041	1.41693	1.5531	1.62474	1.09156	1.75856	0.635258	0.0998762	2.58356	3.11381	2.12696
MR2-NT0138-008-d09	EGR1	3632	4.08516	3.08727	3.62743	3.11361	2.43719	2.38345	2.43441	3.21028	3.91494	3.01493	3.03384	2.71769	-0.533335
LGEA-RHSD01-180406-026-G10	CR736439	2870	0.783947	0.284356	0.996049	0.156575	0.407435	0.1274	0.231902	0.898849	-0.0102198	2.67781	2.14335	1.50655	1.09936
CTC_RHFADN_150705_015_C12_NM_1	SNRPB	11188	0.0744676	0.626961	-0.533829	0.310134	0.675916	0.537352	0.24967	0.723757	0.259444	-0.300612	-0.230654	-0.262689	0.341253
3328	ESR2	Data not found	-1.43783	-1.57793	-1.01115	-1.64796	-1.19882	-0.477292	-1.43814	-1.74573	-1.66031	-1.11871	-1.07369	-1.37239	-0.134261
6799	ALDH1A1(3)	25820	4.65582	0.015726	0.244843	0.351834	0.693668	-0.0704829	-0.212589	0.528632	0.335567	2.9161	4.85571	4.58086	2.97783
LGEA-RHID02-260406-016-B04	IRXL1	5129	0.482241	0.167238	0.408662	0.289493	0.0459991	0.164916	0.220561	0.0143572	0.498333	0.95083	0.349922	0.302397	0.707871
CTC_RHFADN_030805_112_F10_NM_0	SFRS7	8839	-0.0597851	-0.426266	-0.39229	-0.536333	-0.437494	0.0257792	-0.961996	-0.495277	-0.565174	-0.374095	0.320009	0.0586697	0.203387
QV1-GN0319-526-d07	EGFR	771	0.455449	0.0234864	0.119104	0.200309	-0.453679	NA	-0.194923	0.241843	-0.641928	0.314589	1.39397	0.967154	0.717009
LGEA-RHID02-070406-014-A12	POMP	9246	-1.24723	-0.925683	-1.57676	-0.683232	-0.812945	-0.0917523	-0.554738	-0.791115	-0.806074	-0.884014	-1.81008	-1.63562	-1.42262
CTC_RHFADN_030805_017_E11_NM_1	TRAF4	9252	0.100082	-0.156091	-0.0952393	0.0879687	-0.155766	-0.157705	-0.218647	-0.124168	0.0918089	0.628606	0.0120356	0.208823	-0.0526375
CM1-TN0134-427-g04	VIM	10314	0.89416	1.13874	0.965874	0.913025	0.946841	0.588326	1.02032	0.505863	0.979248	-0.0083342	1.27578	0.927578	0.644053
RC5-BT0054-031-B01	SIX1	84992	1.83168	2.79567	2.07335	2.90233	2.57783	2.32449	2.7622	3.44628	1.79013	3.16783	4.30008	4.67739	3.08402
QV3-HT0513-118-h02	APH1B	Data not found	1.27289	0.713223	1.36082	1.80754	0.434211	1.29535	1.83968	2.42975	0.81713	0.474325	0.916879	1.26001	1.29189
LGEA-RHID02-130306-011-A06	EIF4A2	10482	0.417108	0.369313	0.325562	0.794196	0.927011	0.843756	0.0114471	0.850049	-0.153467	-0.820157	0.56652	1.30266	1.56824
CTC_RHFADT_030805_028_H11_NM_0	GOLGA5	51701	1.16662	0.529433	0.823659	0.477406	0.373963	0.863163	0.219466	0.249118	0.628357	0.838696	0.890915	0.643026	0.74871
CM1-NN1003-153-h10	BACE1	3074	1.82077	2.44659	2.27135	3.41753	2.80572	3.0451	2.69361	3.52072	2.38937	0.281509	3.15337	3.33361	1.09707
QV4-FT0005-205-f04	INPP5A	7253	2.59651	2.26138	1.94544	1.6824	1.87862	2.42781	2.38079	2.78901	2.14034	1.15878	3.72754	3.37773	1.45134
PM3-BT0584-002-f05	GRK6	Data not found	-0.161291	-0.187368	-0.575981	-0.27331	-0.337212	0.66227	-0.0761694	0.00518083	-0.294347	0.515524	-0.270169	-0.363284	0.374599
LGEA-RHSD02-230306-022-A01	NISCH	23376	-0.019321	NA	-0.113658	-0.196578	-0.716411	0.0772051	-0.413282	-0.355348	0.171485	0.302783	-0.180816	-0.0252293	0.0377726
CTC_RHFADN_150705_015_B07_NM_0	PPGB	59	-0.912426	0.475441	-1.00612	1.91824	1.23158	1.08626	0.438793	0.920916	-0.42724	-0.789317	-1.56954	-1.71826	-0.569903
QV1-ET0060-218-a02	ARIH1	Data not found	0.662381	0.0729625	0.887989	0.788815	0.982678	0.821604	0.588302	1.44074	-0.0673032	0.439572	1.14381	1.69669	1.63627
PM2-CI0111-002-b07	PCTK3	128	0.51479	0.401055	0.0686129	0.571749	0.306399	0.488434	0.0596286	0.547392	0.302072	0.28252	0.799463	0.717398	0.282167
40094	WISP2	814	-0.0774137	0.542518	0.777951	-0.466463	-0.318599	-0.29207	0.414411	-0.677472	1.4096	-0.885783	-0.342795	-0.859201	-0.22963
LGEA-RHID02-260406-016-A11	CA12	8239	0.481537	1.11154	-0.148991	0.650016	-0.322531	NA	1.02572	-0.0854991	0.136023	0.898355	0.668923	1.2067	-0.0288295
CTC_RHFADN_030805_111_H04_NM_1	UBE2L6	64834	0.202347	0.34809	-0.0938427	0.396109	0.15721	NA	-0.149031	0.23476	0.292513	0.574559	0.149655	0.0928892	0.467018
QV4-GN0120-612-g11	RPS6KA5	4773	0.743229	-0.0503451	0.229843	-0.366139	0.662949	NA	-0.0484665	0.785534	-0.287085	0.0795059	1.07602	1.2346	2.00244
RC5-NT0035-021-H09	LANCL1	1280	3.12626	4.01769	4.11015	NA	4.75328	5.20945	4.13884	4.85605	3.27727	0.0775683	0.810281	1.88733	-0.439696
LGEA-RHID02-310306-013-E12	PIGY	In multiple clusters	0.155385	-0.179984	-0.422882	0.7013	0.428968	1.03067	-0.456502	0.324494	-0.273329	0.636342	0.511906	0.508511	-0.223214
CTC_RHFADN_030805_017_C06_NM_0	LRAP	In multiple clusters	0.0446464	0.11443	-0.563605	0.0937084	-0.000877458	-0.00633709	-0.772263	-0.395868	-0.263436	0.451102	-0.289853	-0.31891	0.0597853
CTC_RHFADT_030805_210_C07_NM_0	NXF1	Data not found	0.0501001	0.0347316	0.146469	0.243632	0.0113177	-0.273854	-0.0110384	-0.090417	0.093101	0.659244	0.137524	0.0353058	-0.188205
RC0-HT0297-031-f12	NLK	1019	-0.0913629	-0.807014	-0.163054	-1.49409	-0.625244	NA	-0.907022	-0.248489	-0.496457	0.48855	0.0940941	-0.630513	0.681447
PM0-OT0019-004-a07	HEXB	Data not found	1.10388	-0.141022	0.403772	1.38071	1.04611	1.06978	1.08801	1.58362	-0.77817	1.84365	2.2911	2.09125	0.630512
MR0-HT0559-017-a08_1	TSHR	9241	-0.299253	-0.221063	-0.0559449	0.710585	0.616934	0.655236	-0.0480661	0.801977	-0.723541	-0.762703	0.290817	0.856296	0.93306
12740	H1FO	79833	-0.0542758	-0.0728816	-0.462324	0.92873	1.20344	NA	1.29385	1.54852	0.205958	-0.0686729	0.10872	0.868768	0.160751
LGEA-RHSD01-180406-026-C10	KIAA0776	3553	0.656776	0.232708	0.305278	0.266498	0.200561	0.0562949	0.256135	0.294676	0.16931	1.92769	1.06264	1.29687	1.01244
LGEA-RHSD02-230306-022-E11	ACTA2	5663	3.3228	2.43808	2.57338	3.35182	2.29016	2.1026	2.35201	2.10254	3.6098	1.13029	3.50624	2.98416	0.496872
CTC_RHFADN_150705_015_G02_NM_2	DERP6	26057	0.353067	0.788109	-0.0660457	0.428708	0.346448	0.41489	0.10712	0.0212041	0.952859	0.533474	0.583531	0.761459	0.303806
16761	ADH5	2868	1.83981	0.440837	2.21613	1.34992	1.41383	1.72931	0.574131	2.12423	0.353826	0.882047	1.6525	1.92626	1.68478
17025	CAMK4	4130	-0.2508	-0.608888	-0.389378	-0.450971	-0.676892	-0.418493	-0.152101	-0.495732	-0.266225	-0.314371	-0.600794	-0.15214	-0.282347
LGEA-RHID02-260406-016-C04	USP9X	9687	-0.0337844	-0.0921432	0.125078	0.239318	0.112665	-0.469966	-0.090347	0.0129025	-0.103654	-0.60962	-0.282561	-0.0556242	0.0370721
CTC_RHFADN_030805_113_H05_NM_0	ELOVL1	23401	-0.806679	0.657769	-0.951717	1.21041	0.832431	0.600684	-0.319905	0.570557	-0.220214	-1.00268	-1.13289	-0.771975	-0.166867
MR2-NT0135-011-h02	NFATC2	387	0.171731	0.14965	0.587608	1.07512	-0.151294	0.922914	0.314489	1.15027	0.108448	0.910583	1.25023	0.518792	0.346908
34022	COL2A1	5354	-0.348974	-0.644793	-0.344086	-0.32811	-0.398588	-0.446622	0.837783	0.550239	0.0276746	-0.362492	-0.512058	-0.67977	-0.855929
LGEA-RHID02-070406-014-H12	POSTN	5500	2.53561	2.05027	3.0018	2.89254	2.20708	1.53812	2.26885	2.12373	2.0284	0.422618	0.874745	1.43477	-0.268938
CTC_RHFADN_030805_018_D06_NM_0	KPNB1	2224	-0.129613	-0.325687	-0.215657	-0.123853	-0.175617	-0.49395	-0.459926	-0.43724	-0.089111	-0.30654	-0.124839	0.0500225	-0.447562
RC0-BT0812-022-f09	M-RIP	929	-4.53306	-3.89596	-4.44758	-4.46234	-4.56805	-5.41386	-4.34183	-5.20671	-5.29391	-4.75914	-5.06964	-3.8718	-0.766928
MR3-GN0186-010-d12	CDK4	26508	-0.539569	-0.282515	-0.765702	0.645817	0.228938	0.397662	-0.0565267	0.0860534	-0.293461	-0.933981	-1.72805	-1.3314	-0.180498
MR4-BT0358-011-c01	PGEA1	5932	0.427551	0.418784	1.12769	0.616436	0.173258	NA	1.00897	0.427881	0.842805	-0.0339857	0.828325	1.06689	0.2062
33953	NOG	Data not found	-0.0784869	0.211362	0.0877136	0.190322	0.148637	-0.215483	-0.0365742	-0.0725301	0.142784	-0.186036	-0.275806	-0.00749073	-0.319383
LGEA-RHID02-210306-012-G01	GEMIN6	In multiple clusters	-0.384594	-1.38893	-0.71211	-1.14604	-1.28861	-0.915254	-1.29338	-1.02567	-1.29348	-0.923724	-1.03909	-1.27475	-1.2731
CTC_RHFADT_030805_210_F07_NM_0	IL1B	5265	-0.729132	-1.3361	-0.885615	-1.31422	-1.25409	-1.94266	-2.02079	-1.32178	-0.759571	-0.904539	-0.578153	-0.940759	-0.282154
CM1-CI0132-565-h03	PSEN1	1674	0.484561	0.161822	0.118692	0.629913	0.643427	0.630362	0.369359	0.643904	0.414643	-0.127807	0.37094	0.473351	0.920924
PM0-CT0263-001-f05	ANKRD17	Data not found	0.963728	0.305397	1.13523	0.520533	0.780264	0.431839	0.732038	0.949177	0.188183	0.357154	0.638138	1.08809	1.02904
CM0-TN0037-506-b06	GRK4	23191	-0.191082	0.0513898	0.0690151	0.359091	-0.114345	0.0973009	0.0614646	-0.0714607	0.0570907	-0.21445	-0.000375063	0.300453	0.000185091
17219	MAP1A	171023	0.277837	2.07635	0.427518	2.5198	2.23747	2.36166	1.53651	1.66769	1.64384	-0.393549	-1.07454	-1.06534	-1.02563
LGEA-RHSD02-120406-023-E03	GREB1	8907	-0.53583	0.385959	0.139072	-0.34527	-0.594447	-1.14926	0.117931	-1.09783	0.971257	-0.553624	-0.621058	-0.888463	-0.451991
CTC_RHFADN_300605_012_F01_BF23		4131	-0.626752	-2.00977	-1.06601	-1.05004	-1.38412	-1.07181	-1.99472	-1.41952	-1.91207	-0.786578	-2.20282	-2.32635	-1.79804
MR0-SN0037-007-g07	FRAT2	115294	1.31069	0.363823	1.09868	1.42592	0.846497	0.325986	0.140806	0.554647	-0.494443	-0.332758	-0.205596	0.479218	1.11632
CM1-GN0161-517-g06	RHOA	8324	0.492799	1.38195	0.306119	1.73951	1.95548	1.67819	0.9347	1.52419	0.121737	-1.12993	0.374494	0.700488	1.29743
16396	PLP1	Data not found	0.0864486	-0.379452	1.70803	0.441214	1.51652	0.611925	-0.395268	2.33086	-0.510213	0.0537985	1.117	3.68983	-0.903621
LGEA-RHID02-260406-016-E10	PPP1CB	1982	0.260455	0.243341	0.806823	0.586932	0.66485	0.642713	0.539084	0.51322	0.811881	0.879275	0.662936	1.05249	0.440951
CTC_RHFADN_030805_113_E12_NM_0	FDPS	9703	-2.0436	-0.956295	-2.08265	-0.164663	-0.448806	-1.06742	-0.996657	-0.20709	-1.32857	-1.57338	-2.10714	-1.05324	-0.6243
QV1-GN0207-477-g03	CD14	3621	4.7796	3.81179	3.2789	4.08095	3.16939	4.88385	3.64352	3.70261	4.07255	3.45885	4.30245	3.81667	3.79768
RC1-DT0028-011-f09	HEYL	5287	0.0057366	-0.152693	-0.509738	0.65249	0.36344	0.705423	0.0564219	1.11373	-0.564519	-1.57837	-0.422796	0.346052	0.597369
LGEA-RHID02-070406-014-G07	RBBP8	1621	0.12902	-0.653336	-0.211105	0.694604	0.192565	-0.220175	-0.313715	0.221141	-0.318798	-0.289358	-0.512952	-0.485345	-0.613418
CTC_RHFADN_030805_017_G10_AA64	COFILIN	6191	-1.18681	-0.251851	-0.921778	0.236994	-0.430785	-0.432687	-0.0957883	-1.00016	-0.736445	-1.17256	-1.00953	-0.945927	-0.522192
CTC_RHFADT_040805_211_B03_NM_0	ZNF395	5723	0.0365731	-0.313265	-0.090307	0.0528149	-0.0289104	-0.319489	-0.158965	-0.251976	-0.0719616	0.31104	-0.0257876	-0.0476411	-0.505508
RC1-BT0254-015-h02	SERPINA1	4233	1.50481	1.01432	1.92969	1.40031	1.40035	1.97717	0.38861	2.45539	-0.12153	-1.09748	2.5396	2.14713	1.24295
QV1-DT0069-058-a02_1	DES	9889	2.31833	1.35638	0.189191	0.0382537	-0.0576669	1.19664	1.88064	0.125334	4.14336	0.552067	6.06609	4.43849	-0.142092
33827	BCDO2	5519	1.06466	0.387915	0.591541	1.13316	1.4546	NA	1.01233	1.28089	0.421614	0.84078	1.09079	1.92158	1.34286
LGEA-RHID02-130306-011-C10	CYFIP1	4929	0.278039	0.183327	-0.123917	0.213121	0.0293401	-0.338611	0.0283633	0.204922	-0.208609	0.0532786	0.296116	0.690532	-0.0244197
LGEA-RHSD02-280406-024-A04	ASXL1	11124	-0.817684	-0.836724	-0.808924	-0.194008	-0.711671	-1.47548	-0.416371	-0.859443	-0.562062	-0.881854	-0.849505	-0.528653	-0.647824
CTC_RHFADN_300605_013_F03_NM_0	AP1M1	7013	0.137314	-0.298771	-0.0197712	0.203172	-0.00189824	NA	0.0930536	-0.254053	-0.225776	1.58277	0.481415	0.846594	-0.137321
18105	MAP1B	84152	1.63433	1.62979	1.06949	0.976549	0.950332	1.17763	0.543804	1.23922	0.51914	-2.76671	1.65175	1.65667	-3.00972
LGEA-RHID02-090506-017-F01	PCMTD1	150372	0.831731	1.44556	1.08713	1.88781	1.55557	1.4848	1.80854	2.00197	1.63435	3.23623	3.18622	2.31996	2.21613
QV0-LT0013-109-b06	FZD7	9796	0.381003	0.615999	0.470768	-0.0146931	0.0356364	0.296156	0.176961	0.35835	0.144596	2.59692	4.32479	3.75926	2.1244
33911	UGT1A6	6275	1.69894	-2.0047	-1.24888	-2.25083	-1.43815	NA	-0.612612	-0.980875	-1.58807	1.0947	2.74688	3.79449	3.09765
LGEA-RHID02-250406-015-F06	EIF4G2	7058	-0.983067	-0.0853852	-0.607263	0.648402	0.567055	0.165552	0.422362	0.214715	-0.605008	-1.41382	-0.539661	-0.369381	0.0328732
CTC_RHFADN_030805_019_F10_NM_0	KIAA0100	Data not found	-0.33464	-0.147075	-0.569266	0.295767	-0.188512	-0.352014	-0.216739	-0.0471881	-0.309128	-0.43512	-0.170074	-0.0976214	-0.240896
MR0-BT0659-010-a08	ING1	3398	-0.137656	0.100187	-0.354473	0.00630632	-0.0521378	-0.187221	0.111868	0.312788	-0.00186815	1.27536	1.96571	1.46224	0.809857
MR1-SN0035-001-h12	PIK3C2B	1032	-0.0247857	-0.226678	0.283242	-0.00113536	-0.220236	NA	NA	-0.115892	0.254633	-0.0335592	0.0129119	0.388699	0.0127819
15629	DBH	Data not found	0.424901	-0.0457767	0.120773	0.165967	-0.0944561	NA	-0.180714	-0.368187	0.180647	-0.0465538	0.00103272	0.106096	-0.304539
LGEA-RHID02-210306-012-E09	RPS4X	3172	-0.681386	-0.646541	-0.815548	-0.310922	-0.233696	-0.14223	-0.615871	-0.299896	-1.28542	-2.0567	-1.26722	-0.689919	-0.0822604
CTC_RHFADT_300605_021_E05_NM_0	PSPH	8483	-0.0371272	-0.809123	-0.393658	-0.748469	-0.39031	-1.12033	-0.670198	-1.36369	-0.307899	0.235625	-0.591516	-0.465278	-0.54647
CM1-CS0038-520-g09	MET	9833	-0.83963	-0.294981	-1.75381	-1.8005	-1.42734	-2.59718	-1.34464	-2.06705	-1.66275	-1.06511	-1.36836	-0.379797	-1.49688
PM0-BN0144-006-B10	ZBED4	6168	-0.0328314	-0.431489	-0.488006	-0.258252	-0.208951	-0.636018	-0.0858649	0.0466615	-0.469025	-0.456612	-0.247756	0.199707	-0.0616747
PM0-BN0081-001-c10	PPP2R1B	80271	-0.11213	-0.230594	0.0492579	-0.140111	-0.199339	NA	0.395589	-0.17676	-0.143865	-0.388959	-0.189383	-0.107632	-0.239236
20147	NR4A2	8760	3.61217	3.29151	2.98891	2.01552	2.48021	-0.0100305	1.58597	2.08886	4.15564	3.72312	5.49497	4.31562	0.826123
LGEA-RHSD02-280406-024-C08	FAF1	3725	-0.962087	-1.08197	-1.02588	-0.502355	-0.606685	-0.478589	-1.66988	-1.31599	-1.25736	-0.981275	-1.81377	-1.6085	-1.67389
CTC_RHFADN_300605_014_B10_NM_0	TERF1	Data not found	-0.249158	-0.749574	0.0273149	-0.437151	-0.455533	-0.106857	-0.104531	-0.431478	-0.266432	-0.711391	-0.305064	-0.450356	-0.65074
QV0-OT0033-249-d01	PPP1R1B	81579	-0.382937	-0.256394	-0.808858	-0.997945	-0.464232	-0.631985	-0.282785	-0.841842	-0.667813	2.55925	2.5249	1.64796	-0.893536
RC0-GN0134-022-g09	NFAM1	22911	-0.407119	0.420443	0.576925	-0.440323	-0.371603	-0.641087	1.12683	-0.773739	1.18694	-1.17176	-1.00641	-1.25068	-0.836744
QV4-GN0122-583-a04	PHYHIP	4828	0.201244	0.539113	0.171991	0.208388	0.271512	0.243638	0.490844	0.262664	0.956438	0.69032	0.584704	0.747757	-0.116411
33894	S100A4	347	1.80898	1.25834	1.68676	1.33302	1.06517	1.60948	0.787868	0.683247	1.86942	0.718581	2.4208	1.49009	0.146573
LGEA-RHID02-260406-016-H03	THBS2	563	2.44585	2.57943	1.19523	1.91831	1.61408	2.91713	2.81695	1.06099	2.04198	0.824699	2.21653	2.40272	-0.0734599
CTC_RHFADN_030805_114_G10_XM_0	KIAA0767	Data not found	-0.0103726	-1.5109	-0.221898	-1.25194	-1.36861	-0.41175	-1.43483	-0.981601	-2.0942	-1.68513	-1.76364	-1.52298	-1.21374
MR0-HT0559-004-g02	ID2	7040	0.448974	-0.377715	1.04844	1.74978	1.35417	2.00253	0.279044	1.61729	1.24356	2.10966	1.6829	1.22227	-1.10966
PM2-MT0044-001-c07	CDKN2D	9112	-0.504892	-0.870052	-0.642514	-0.757281	-0.898189	-0.0963793	-0.0367909	-0.999128	-0.749841	0.428052	-0.457579	-0.598364	0.294185
RC1-BT0606-014-b04	MGC32124	10972	-0.405591	0.270131	0.782506	-0.361434	-0.573026	-0.748426	0.827089	-0.88388	1.27685	-0.723407	-0.565594	-0.88972	-0.474857
20368	HNF4A	1999	-0.0380185	0.26782	0.313873	-0.249565	0.0559369	0.0066999	-0.066155	-0.141932	-0.104354	-0.324508	0.214706	-0.0470096	-0.632849
LGEA-RHID02-250406-015-B02	CILP	166336	0.360008	0.0241141	3.58778	2.77868	1.68036	3.50086	0.14387	4.19641	1.59433	1.43241	2.35065	3.2695	0.656505
CTC_RHFADN_030805_018_G01_NM_0	MELK	818	-0.469886	-0.894239	-0.353626	-0.711714	-0.657069	-0.417168	-0.66004	-0.655558	-0.653849	-0.428991	-0.384984	-0.508407	-0.559233
CTC_RHFADT_300605_024_D02_NM_0	RPL37A	324	-0.266598	-1.46723	-0.489879	-1.21971	-1.16288	0.0703144	-0.994391	-1.31985	-1.40013	-0.410502	-1.79508	-1.94279	-1.74686
RC2-FN0094-014-c03	ITPKC	56005	-0.285274	2.17936	-1.01442	1.52783	1.26111	1.45239	2.57519	1.69245	1.55649	0.368975	0.417603	0.302242	-1.20676
RC4-BT0337-015-d11	CDS2	In multiple clusters	-0.498262	-0.489408	-0.566664	-0.200839	-0.0239235	0.54363	-0.11698	0.0194673	-0.577959	-0.826088	-0.873273	-0.182497	0.0364991
QV1-CT0417-313-c05	JUN	55876	3.72468	2.33508	3.64111	3.18688	2.46178	2.66022	2.50172	3.15178	3.50964	6.27523	4.97028	4.29745	0.209846
LGEA-RHID02-210306-012-D08	RAI17	7411	0.90176	0.96176	1.02836	0.936251	0.515887	0.973063	0.839045	0.804595	0.38015	0.434794	0.735142	1.20383	0.271289
LGEA-RHSD02-020506-025-E07	PLA2G12A	3371	0.193511	-0.479754	0.232655	0.00429592	0.0971533	0.967772	-0.122902	-0.111653	-0.680507	-0.945613	-1.20034	-0.658243	0.0351773
CTC_RHFADT_030805_027_A08_NM_0	WDR47	55291	0.940093	0.44223	0.576915	0.37705	0.192624	0.892127	0.554849	0.19611	0.469354	0.562231	1.38515	0.822156	0.442986
33936	NMB	440	0.408744	0.0283415	0.101127	-0.153507	0.114909	1.96094	-0.0748685	0.515439	-0.395247	0.473905	0.968146	-0.17588	-0.151236
34011	APOD	92856	5.56178	5.7877	6.50795	5.68303	6.32304	7.47008	6.68239	7.35666	3.52466	6.72383	7.59975	6.36012	3.90429
LGEA-RHSD02-130306-021-G01	AZGP1	4478	-0.166596	-0.527508	-0.0456541	-0.364854	-0.265148	-0.365812	-0.442975	-0.127815	-0.291421	4.42587	3.66261	2.36178	0.29457
CTC_RHFADN_040805_016_F10_NM_0	FLJ21156	9507	-0.229778	-0.0818396	-0.0688031	0.00350469	0.284811	-0.202246	-0.208761	0.189848	-0.260745	0.318803	-0.17368	-0.249706	0.281614
MR2-GN0123-003-a05	TGFB1	476	-0.197587	0.660666	-0.0960105	0.579768	-0.176149	3.51291	0.172591	0.648768	0.119024	0.213683	0.0222673	-0.40318	0.0685468
40046	MTA1	26022	0.00933943	0.462343	0.124841	0.0910752	0.346156	1.4652	0.114337	0.467361	1.33099	-0.0104618	0.154149	-0.639821	0.123204
LGEA-RHID02-250406-015-G01	TMED10	5223	0.504069	-0.867144	0.242766	-0.203293	-0.038706	0.20649	-0.547985	-0.493306	-1.1909	-0.0692847	-0.93373	-0.809616	-0.652287
CTC_RHFADN_030805_111_F01_NM_0	ELF3	23353	-0.0365962	-0.123698	-0.0453881	-0.121029	0.000401875	-0.420375	-0.395268	0.0242163	-0.293843	0.428399	-0.068596	-0.252722	0.192575
PM2-HT0224-003-b10	PRICKLE2	51778	0.151982	0.206702	0.510313	0.657449	0.575979	0.63754	0.247165	0.925876	0.247896	1.14527	0.945401	0.869075	0.206099
MR2-CN0035-204-c10	CAMK2G	Data not found	-0.0797794	0.102615	-0.0291574	-0.0257839	-0.189051	1.99808	-0.305327	-0.104143	-0.324509	0.0157807	0.145267	-0.180177	-0.0750348
RC3-GN0271-021-h11	APC	2177	-0.760737	-0.929618	-0.0104131	-0.234118	-0.869512	1.10678	-0.158134	-0.140913	-0.275887	-1.00263	-0.444871	-0.747023	-0.413346
LGEA-RHID02-310306-013-E08	C19ORF10	51593	-0.00437046	0.0716131	-0.596945	1.04565	0.740964	1.02684	0.298774	0.825033	-0.875264	-0.422912	-1.13683	-0.501493	-0.243076
CTC_RHFADT_300605_024_G03_NM_0	AOF2	10980	-0.125055	-0.603383	-0.485325	-0.544217	0.090805	-0.506274	-0.784028	-0.187895	-0.790007	-1.00385	-0.725016	-0.76007	-0.0316237
MR4-SN0072-003-h09	GSDML	Data not found	-1.92341	-2.95008	-2.47306	-4.06033	-4.1018	-3.06401	-3.8033	-3.48486	-2.05705	0.652128	-1.58816	-1.76163	-1.20204
PM0-CT0411-003-g05	VBP1	8395	-0.8103	-1.37632	-0.900428	-1.1064	-0.603523	-0.180481	-1.50327	-0.779115	-2.09758	-0.819479	-1.39323	-0.423598	-0.64365
2721	TNC	90649	-0.5599	2.23556	-0.706199	2.69453	1.06005	0.87789	1.78269	0.899329	0.87429	-2.86876	0.460282	0.229762	-0.174199
LGEA-RHID01-230306-014-C03	SAPS3	84440	0.0185601	-1.10165	-0.240183	-0.650528	-0.75546	-0.167754	-0.8356	-0.923311	-1.15856	-1.65725	-1.68234	-1.23798	-0.275251
CTC_RHFADT_030805_027_E02_NM_1	ASNS	2207	0.322394	-0.167719	0.0462055	-0.405625	-0.461837	0.00995122	-0.40616	-0.228801	0.181326	1.1876	0.920393	0.413851	0.650584

## Sheet: Table S7-DEGs
Original row	SPOTID	gene symbol	Expected score (dExp)	Observed score(d)	Numerator(r)	Denominator (s+s0)	Fold change	fold real	Samples
									JNA-47	JNA-54	JNA-52	JNA-51	JNA-55	JNA-46	JNA-43	JNA-35	JNA-34	INT-45	INT-48	INT-63	INT-AdeN
559	34076	PIP	-0.358151	6.0751	6.94429	1.14308	263.694	263.694	2.65172	NaN	-0.0931046	-0.595955	-0.0257664	NaN	-0.179816	0.202861	-0.113843	10.2595	8.48607	7.50135	2.99395
1077	CM0-HT0633-304-d01	PI3	0.391005	5.97752	5.18438	0.867313	30.4644	30.4644	3.71537	0.0099504	0.175672	-0.603341	0.175453	-0.390521	-0.0327182	0.197016	-0.415551	4.96935	4.19971	5.2356	7.59122
1127	QV4-HT0539-120-c08	CLDN1	0.470814	5.91944	4.80986	0.812552	15.2467	15.2467	1.33291	-1.46525	-1.13575	-2.83347	-2.70121	-3.4031	-3.11749	-2.64333	-2.16476	2.57454	2.32109	3.15752	3.12786
1154	QV0-BN0146-210-a03	ARRDC4	0.515905	12.7714	3.78734	0.296549	14.6252	14.6252	0.523476	0.122093	0.147534	0.606331	0.390214	0.587905	0.865028	0.344117	0.225347	4.49352	4.82997	4.22606	3.29403
809	QV1-CI0173-460-d06	SOX9	-0.00231045	5.4772	3.83986	0.701064	13.3243	13.3243	-0.930387	-2.33707	-1.61446	-3.36728	-2.67893	-3.24935	-0.353697	-2.86726	-2.53565	2.16271	2.13308	2.32768	-0.123605
1311	LGEA-RHSD02-130306-021-G01	AZGP1	0.812008	4.74072	2.97485	0.627511	12.3113	12.3113	-0.166596	-0.527508	-0.0456541	-0.364854	-0.265148	-0.365812	-0.442975	-0.127815	-0.291421	4.42587	3.66261	2.36178	0.29457
1423	QV4-UM0094-152-g09	RIPK4	1.09119	4.69974	4.25622	0.905629	11.2836	11.2836	1.2869	-2.22367	-3.20736	-3.78362	-3.10996	-3.35505	-1.66822	-1.8318	-0.939213	3.40001	1.65065	2.16321	1.44122
1276	33911	UGT1A6	0.739738	4.99912	3.72548	0.745228	10.82	10.82	1.69894	-2.0047	-1.24888	-2.25083	-1.43815	NaN	-0.612612	-0.980875	-1.58807	1.0947	2.74688	3.79449	3.09765
452	MR1-TN0046-002-h04	TJP1	-0.522245	10.1623	3.39147	0.33373	10.7493	10.7493	0.489891	-0.396818	-0.157703	-0.576763	-0.603286	-0.462797	-0.56212	-0.62033	0.197065	3.67965	3.3477	3.08362	2.25807
1017	33899	TGM2	0.298323	4.81375	3.34005	0.693856	10.6801	10.6801	-1.53798	-1.87157	-3.22212	-3.70222	-2.5718	-3.72539	-0.957692	-3.01421	-2.84637	0.454343	2.10418	1.29511	-0.915371
816	RC4-OT0072-015-g04	IGF1	0.00757023	6.00642	3.47964	0.57932	9.74805	9.74805	3.21422	0.437084	0.513407	0.616881	0.652302	0.192285	1.15052	1.02148	1.67956	4.09597	4.15401	4.2756	5.60529
1275	QV0-LT0013-109-b06	FZD7	0.73774	7.49409	2.92748	0.390638	9.01342	9.01342	0.381003	0.615999	0.470768	-0.0146931	0.0356364	0.296156	0.176961	0.35835	0.144596	2.59692	4.32479	3.75926	2.1244
1511	MR4-BT0358-011-g01	PRKACA	1.42225	5.91226	3.07818	0.520645	8.57977	8.57977	1.34334	0.929265	2.37376	3.03698	1.33818	1.52096	1.16292	2.11878	0.924295	4.62572	5.76214	4.91165	3.5681
842	LGEA-RHSD01-060306-022-A09	CB242937	0.0441916	6.22188	2.81829	0.452964	8.5521	8.5521	0.197973	-0.532052	-0.720679	-0.733414	-0.547762	-0.66167	-0.812191	-0.875342	-0.690987	3.51498	2.48677	2.16996	0.712054
1024	LGEA-RHID02-250406-015-B01	MAL2	0.308763	6.3882	3.15792	0.494337	8.52077	8.52077	-1.43998	-3.93936	-2.79446	-3.24435	-3.32604	-3.53664	-3.0123	-3.75161	-3.37961	-0.656275	-0.537788	0.311027	0.881678
1058	PM0-ET0208-001-e08	CLIC6	0.361007	4.312	3.00294	0.696414	7.94691	7.94691	3.00458	0.386734	0.844791	0.415679	-0.177056	NaN	-0.0722371	0.745702	-0.04334	1.98111	3.99259	5.09437	3.36111
687	CTC_RHFADT_030805_210_D12_NM_0	CLDN1	-0.174112	6.92124	3.0614	0.44232	7.88572	7.88572	0.754443	-1.20255	-0.604483	-1.61452	-1.23559	-0.780044	-1.11114	-0.92954	-0.924314	2.98432	2.06864	2.2021	1.59156
433	PM2-AN0089-015-h08	KRT7	-0.552826	3.80662	2.47448	0.650045	7.37682	7.37682	-2.72431	-4.83557	-3.69021	-4.92236	-4.31167	-4.66264	-4.43848	-4.38237	-4.67836	0.0917893	-1.4981	-2.33514	-3.53663
961	LGEA-RHSD02-230306-022-D05	KRT19	0.215518	4.24507	3.98066	0.937714	7.23642	7.23642	-0.484838	-5.50333	-4.0881	-4.70186	-4.88474	-5.88953	-5.4411	-3.19359	-5.1521	0.599871	-0.812851	-0.948737	-0.399703
300	MR0-ET0107-002-b08	CDH1	-0.790867	4.1424	3.45954	0.835152	6.89161	6.89161	-0.071784	-4.04113	-2.3265	-4.84466	-3.76302	-2.29647	-3.95246	-3.42786	-4.21141	0.313897	-0.567029	-0.0501243	1.28128
239	QV3-ET0063-271-a11	KRT15	-0.920202	4.42624	3.55169	0.802417	6.59498	6.59498	0.955156	-3.30669	-3.05073	-2.82797	-2.58836	-3.19539	-3.5053	-1.5006	-3.05527	1.42978	0.29695	0.897217	1.77165
851	LGEA-RHSD01-230306-023-G12	SAA1	0.0567757	5.96897	2.47594	0.414802	6.27467	6.27467	0.88228	-0.146763	0.04175	-0.054185	-0.0589041	NaN	0.00754764	-0.321046	-0.145197	2.74005	2.82387	3.42268	1.0889
1592	QV3-BT0537-070-g01	BCL2	2.26313	5.62345	2.38643	0.424371	5.92729	5.92729	2.01968	2.54535	1.40509	2.47012	1.99569	2.14878	2.34332	2.42743	1.9183	3.03821	5.3408	4.99644	4.73638
150	34036	DSCR1L2	-1.15535	3.87645	2.1113	0.544648	5.62692	5.62692	0.601937	-0.193871	-0.172149	-0.00144355	0.578207	-0.495788	-0.0510355	-0.136345	-0.639771	0.208698	1.93969	2.5055	3.56453
704	33955	MGC35048	-0.150131	3.8787	2.25791	0.582131	5.44491	5.44491	2.91479	2.19757	2.8878	2.76894	2.07842	2.78546	3.01879	3.58103	1.08921	6.03174	5.48603	4.61775	3.26148
166	LGEA-RHID02-090506-017-D10	ITPR1	-1.10737	7.24711	2.38822	0.32954	5.37845	5.37845	1.55843	1.20552	0.781276	0.207369	0.825699	0.912099	0.911259	1.17868	1.39064	3.22447	3.71546	3.96804	2.63199
355	16312	TGFB2	-0.686625	5.25932	2.21889	0.421896	5.34048	5.34048	-0.466013	-0.311433	0.0116716	-0.739567	-0.59137	-0.68852	-0.828398	-0.612354	-0.0738255	2.12328	2.28747	2.40299	0.150771
802	LGEA-RHSD01-230306-023-B02	RNF103	-0.0122623	4.61122	2.14585	0.465355	4.95892	4.95892	2.53636	1.16937	1.8267	1.19684	1.40623	1.40999	1.5652	2.43282	1.22107	5.02135	3.99398	3.48756	2.64257
399	LGEA-RHSD02-230306-022-B06	LOC647524	-0.6096	4.27207	2.4108	0.564317	4.94684	4.94684	-0.971791	-2.34957	-1.85892	-3.41622	-2.02599	-3.63202	-3.42277	-2.86443	-3.02037	0.82918	-0.943636	-0.421102	-0.293271
938	18195	S100B	0.182071	5.21335	2.23558	0.428817	4.79185	4.79185	-2.64966	-4.06174	-3.19702	-4.68606	-3.9636	-3.54772	-3.48156	NaN	-3.6274	-1.37302	-1.25592	-0.558339	-2.30059
634	LGEA-RHSD01-310306-024-F05	SYF2	-0.249306	7.10741	2.10632	0.296356	4.14286	4.14286	1.06635	0.073036	0.617756	0.0728713	0.583126	0.230875	-0.160405	0.801056	-0.28563	2.54885	2.65035	2.29073	2.26826
367	PM3-ET0207-013-c06	RAC3	-0.664853	6.49559	1.97896	0.304662	4.07821	4.07821	0.210823	0.181716	0.564738	0.450129	-0.144939	0.756967	0.305843	0.729412	-0.198185	2.45914	3.01393	1.96677	1.74556
773	MR2-HT0757-009-h08	BHLHB2	-0.0534266	3.74709	2.06045	0.549879	4.07038	4.07038	2.12478	2.0935	0.290432	0.46194	0.717493	-0.344835	1.40772	0.750081	1.46252	2.30915	2.64411	4.12945	3.14292
1192	MR3-ST0203-024-f08	CDKN1B	0.581644	6.45166	1.93365	0.299713	4.03121	4.03121	1.05015	1.45095	1.30018	0.988989	1.32381	1.35924	1.24266	1.82541	1.00372	3.82024	3.23623	3.50471	2.30458
1377	34054	ICAM3	0.965701	4.83171	1.89957	0.393147	4.03103	4.03103	-0.0837254	0.229002	-0.999034	0.114281	-0.303317	0.464117	-0.530118	0.202078	0.0296235	2.02148	1.29286	1.07345	2.82069
42	QV0-HT0366-087-c01	LOC116068	-1.67782	4.99626	1.91509	0.383305	3.8033	3.8033	1.70195	0.843839	2.15231	1.13325	1.81514	1.24867	1.24504	1.87333	0.542589	4.04925	2.79313	3.54353	2.85495
890	MR4-ST0118-023-e02	USP46	0.112706	3.86168	1.90833	0.494171	3.7816	3.7816	1.48193	0.294899	2.49032	1.42742	1.15845	1.21726	1.17949	1.94224	0.27283	4.17222	3.25427	3.07369	2.22863
948	QV0-NN1022-220-e12	FBXO3	0.19651	6.07111	1.84246	0.303481	3.70999	3.70999	1.2155	1.13605	0.604598	1.10899	1.14827	1.20124	1.00335	1.54059	0.404876	2.48194	3.51598	3.1973	2.33618
957	CM3-BN0022-094-f08	WNT5A	0.209653	3.69751	1.83074	0.495127	3.68293	3.68293	1.48	-0.168783	-0.158216	-0.75418	-0.598813	0.312207	-0.410057	-0.0694782	-0.441761	2.96704	1.58939	1.55206	0.854861
969	QV1-UM0099-147-d03	C9orf10	0.227235	4.51148	1.80376	0.399816	3.54538	3.54538	0.683705	0.151905	1.30161	0.82817	1.00186	0.758838	0.937705	1.57351	-0.268206	3.49463	2.4099	2.22552	2.18238
451	QV4-HT0895-338-a08	KRT13	-0.523829	4.94708	1.75246	0.354241	3.51346	3.51346	-1.14657	-2.63885	-2.01655	-1.90374	-2.12866	-2.05731	-2.19754	-1.9439	-2.47167	-0.165822	-0.610547	-0.995342	0.557184
501	LGEA-RHID02-310306-013-G08	ST6GAL1	-0.445432	5.27104	1.79802	0.341113	3.50303	3.50303	1.66863	0.694091	0.255459	0.264375	0.638393	0.419833	0.351548	0.886545	0.891774	3.17047	1.84315	2.33891	2.5376
1125	CTC_RHFADT_080705_026_G12_NM_0	PCMT1	0.467435	4.15005	1.84164	0.443763	3.48914	3.48914	1.63512	0.357725	0.191023	0.222911	-0.21003	0.514511	-0.435704	-0.206267	1.01351	2.39892	2.96007	1.8813	1.49639
466	CM0-CI0030-584-f05	PDIK1L	-0.5	4.50537	1.76241	0.391179	3.46327	3.46327	-0.745107	-0.536906	-0.185303	0.578841	0.0773187	0.127125	-0.00625215	0.689379	-0.56185	0.662986	2.17526	2.00457	1.95669
112	MR2-CT0257-021-d11	RAC2	-1.28718	6.92379	1.69842	0.245302	3.39804	3.39804	0.430126	0.582839	0.825496	0.682306	0.760896	0.699621	0.411038	0.485844	0.341614	2.60186	2.86796	1.86763	1.77612
944	LGEA-RHSD02-230306-022-A08	WDR42A	0.190739	4.01761	1.55248	0.386419	3.2739	3.2739	0.587107	0.123117	0.19985	0.00324621	-0.0968593	0.0700257	0.273982	-0.120399	1.01457	2.88023	2.07085	1.21146	0.960555
934	LGEA-RHID02-070406-014-B01	KIAA1324	0.176281	3.80593	1.5297	0.401925	3.21981	3.21981	0.490687	-0.633764	0.0897177	-0.520507	-0.517974	-0.314174	-0.252509	-0.322713	0.0682196	2.24125	1.73256	1.2375	0.0572549
49	QV4-UM0094-152-e12	CCNL2	-1.62057	3.64019	1.76281	0.484263	3.1879	3.1879	0.75956	-0.113749	-0.283291	-1.12389	-0.358279	-1.12164	-0.363542	-0.41264	1.1448	2.34746	1.69224	1.10214	1.07711
695	LGEA-RHID02-260406-016-C07	CD74	-0.16278	4.30917	1.54626	0.35883	3.14907	3.14907	1.5561	1.83614	1.06569	1.78381	0.954907	1.64975	1.28557	1.55632	2.06623	4.00336	3.00651	2.1372	3.1511
518	RC0-GN0090-021-h08	ALPP	-0.419948	6.8587	1.64826	0.240317	3.14705	3.14705	-0.671594	-1.07959	-0.862727	-0.773912	-0.791771	-1.34655	-1.03695	-1.00583	-1.58483	0.874907	0.239679	0.441859	0.968276
718	QV2-NN0054-333-d09	DLAT	-0.130736	5.7973	1.58688	0.273728	2.97229	2.97229	0.0607181	-0.892687	0.0775655	-0.369298	-0.208392	-0.450775	-0.581877	0.293746	-0.470568	0.804148	1.49883	1.52629	1.38868
316	QV4-NT0247-563-f10	ADIPOR1	-0.759091	4.36008	1.65189	0.378866	2.96996	2.96996	0.190432	-0.180819	-0.129409	0.166304	0.00732439	-0.138594	-0.723448	0.388558	-1.64278	1.25223	1.52561	1.20373	1.70933
1201	LGEA-RHSD01-180406-026-G10	CR736439	0.597095	4.15372	1.42607	0.343323	2.84424	2.84424	0.783947	0.284356	0.996049	0.156575	0.407435	0.1274	0.231902	0.898849	-0.0102198	2.67781	2.14335	1.50655	1.09936
1096	CTC_RHFADT_040805_211_E03_NM_1	FAM36A	0.421109	4.51541	1.43176	0.317084	2.8334	2.8334	0.394174	0.176956	0.281289	-0.185598	-0.334333	0.0390049	-0.575037	-0.373847	-0.0209193	2.06953	1.59343	1.26737	0.530808
1279	MR0-BT0659-010-a08	ING1	0.745863	5.97732	1.40076	0.234346	2.72948	2.72948	-0.137656	0.100187	-0.354473	0.00630632	-0.0521378	-0.187221	0.111868	0.312789	-0.00186815	1.27536	1.96571	1.46224	0.809857
156	QV2-NT0048-370-h07	MED28	-1.13723	4.57362	1.51747	0.331786	2.72723	2.72723	1.57284	0.576736	1.7748	1.54545	1.22472	0.988706	1.36897	1.91449	0.367466	2.49651	2.96015	2.80958	2.84103
556	RC5-NT0182-012-F03	MANEA	-0.36264	4.5124	1.41994	0.314675	2.60759	2.60759	0.275323	0.364119	1.38816	0.986543	0.468741	NaN	1.61529	0.928153	0.603363	1.77962	2.15055	2.59104	2.40444
1587	MR2-UM0025-101-e11	NCOR1	2.12405	5.54989	1.39683	0.251686	2.6037	2.6037	1.16724	1.35105	1.72358	0.91944	0.840454	1.13017	1.07302	1.70165	0.795271	2.26972	2.95871	2.58166	2.53363
125	12284	MAPK8	-1.23895	4.43345	1.31696	0.29705	2.48488	2.48488	0.612845	0.0952207	1.10414	0.0804575	0.784031	0.178259	0.474023	1.12641	0.662957	2.42375	1.65997	1.97674	1.48219
765	33940	PDCD5	-0.0646974	3.68252	1.25487	0.340763	2.46073	2.46073	-1.07164	-1.58194	-1.10346	-1.87052	-1.43351	-0.680307	-1.79662	-1.31906	-1.88176	0.579068	0.0654829	-0.46062	-0.826157
1564	RC2-BN0243-015-d03	CDH6	1.78731	3.76671	1.18972	0.315852	2.42771	2.42771	0.946042	NaN	0.994456	0.977488	0.265796	0.84498	0.655247	1.17382	0.648955	0.946273	2.18173	2.50762	2.32744
1274	LGEA-RHID02-090506-017-F01	PCMTD1	0.735752	3.88006	1.21325	0.312689	2.37527	2.37527	0.831731	1.44556	1.08713	1.88781	1.55557	1.4848	1.80854	2.00197	1.63435	3.23623	3.18622	2.31996	2.21613
1095	LGEA-RHID01-201205-012-C01	NDUFB2	0.419485	3.93471	1.21134	0.307861	2.29905	2.29905	0.721462	-0.223421	0.316625	0.111782	0.0335331	0.576672	-0.0305061	0.698173	-0.489505	1.71914	1.70482	1.36642	0.817136
171	33959	SPATA11	-1.0929	3.64903	1.12997	0.309662	2.29753	2.29753	0.450543	0.180087	-0.103461	0.304156	0.399698	0.677402	-0.14283	0.725641	0.0455567	2.01999	1.8803	0.977097	0.769941
798	LGEA-RHID02-310306-013-B04	DIP2C	-0.0179844	4.14074	1.12899	0.272654	2.29638	2.29638	-0.0847307	-0.0389453	0.157755	-0.146432	0.188354	-0.36222	-0.447859	-0.0115749	-0.0826763	1.41124	1.46871	1.10503	0.162822
352	PM3-HT0909-014-b03	GTF3C3	-0.692125	4.48536	1.20199	0.26798	2.28529	2.28529	-0.129389	-0.0423375	-0.747384	-0.826259	-0.568987	-0.96816	-0.372024	-0.503371	-1.09025	1.06981	0.492131	0.26455	0.648933
845	RC4-HT0587-012-b07	LRP2	0.0483229	5.96468	1.21061	0.202963	2.27587	2.27587	-0.0936018	0.416177	0.116856	0.0021993	-0.280108	-0.138159	0.234937	0.208868	-0.519881	1.24874	1.13099	1.20155	1.23775
463	CTC_RHFADN_030805_110_B06_NM_0	CDH3	-0.504651	3.76859	1.08929	0.289044	2.16263	2.16263	0.323662	0.0414571	0.100955	0.180126	-0.147425	-0.496949	-0.626458	-0.391991	0.280197	1.56939	1.22085	0.742571	0.497033
1234	LGEA-RHSD01-180406-026-C10	KIAA0776	0.657795	4.99727	1.054	0.210914	2.13528	2.13528	0.656776	0.232708	0.305278	0.266498	0.200561	0.0562949	0.256135	0.294676	0.16931	1.92769	1.06264	1.29687	1.01244
338	34107	SMAD4	-0.717698	3.98424	1.11569	0.280025	2.12202	2.12202	0.791265	0.822275	0.752235	1.34868	1.57969	0.994835	1.30011	1.77137	0.626662	2.16486	2.11718	2.6321	1.98734
53	CTC_RHFADT_300605_021_G06_NM_0	ANP32E	-1.59086	4.76256	1.03285	0.216869	2.06987	2.06987	-0.268966	-0.544977	-0.623467	-0.731504	-0.51101	-0.777232	-0.146108	-0.825813	-0.698352	0.179337	0.225292	0.948271	0.499657
861	RC5-BT0604-011-B01	HPCAL4	0.070993	4.97937	1.05806	0.212489	2.06491	2.06491	0.717105	0.298569	0.682028	0.219351	0.0512585	0.927239	0.460751	0.560909	0.306011	1.72796	1.65465	1.48812	1.23851
1579	CTC_RHFADT_300605_024_G02_NM_0	ITM2B	1.97161	3.95935	0.964066	0.243491	1.95261	1.95261	1.63168	1.13293	1.06018	1.27079	1.19621	1.42414	1.08019	1.41953	0.553161	2.3669	2.48641	2.05264	1.73645
1527	CTC_RHFADN_030805_017_G05_NM_0	PPT1	1.50847	4.96127	0.949245	0.191331	1.92205	1.92205	0.235689	-0.186734	0.329178	-0.0105505	-0.186613	NaN	-0.359716	-0.0891145	-0.349153	1.15373	0.766653	0.870348	0.689535
1326	CTC_RHFADT_030805_027_E02_NM_1	ASNS	0.844835	3.94594	0.916469	0.232256	1.89372	1.89372	0.322394	-0.167719	0.0462055	-0.405625	-0.461837	0.00995122	-0.40616	-0.228801	0.181326	1.1876	0.920393	0.413851	0.650584
517	CTC_RHFADN_030805_111_C10_NM_0	ADPGK	-0.421534	4.62116	0.845791	0.183026	1.81447	1.81447	0.142944	-0.266676	-0.254778	-0.202114	-0.084517	NaN	-0.368606	0.0869755	-0.0321183	1.13421	0.423759	0.709262	0.68107
1530	RC0-BN0329-021-d07	SKP1A	1.52696	3.67232	0.749639	0.204133	1.71933	1.71933	0.449526	0.13861	0.117942	0.0548173	-0.0538158	NaN	0.13261	0.357083	0.0706473	0.442632	1.1919	0.750904	1.30251
180	RC5-BN0282-031-F07	DOCK9	-1.06707	4.05115	0.757128	0.186892	1.68337	1.68337	-0.512575	-0.168778	-0.257376	-0.761439	-0.36605	-0.761464	-0.232539	-0.641809	-0.324674	0.19791	0.598989	0.210032	0.231936
334	LGEA-RHSD01-180406-026-C06	BE122677	-0.725029	4.51153	0.691616	0.1533	1.61133	1.61133	0.371005	0.167298	0.604379	0.468091	0.236045	0.118684	0.240824	0.487624	0.174414	1.04565	0.905645	1.20349	0.886504
315	RC0-NT0155-031-g04	FLJ10700	-0.761115	3.67044	0.583632	0.159009	1.52355	1.52355	-0.154045	-0.188363	-0.213963	-0.347093	-0.25103	-0.267905	NaN	-0.35019	-0.107551	0.178942	0.806821	0.193431	0.22016
1399	CTC_RHFADT_080705_026_F11_NM_0	SERPINE1	1.02386	-4.13772	-0.97923	0.23666	0.511481	-1.95511	-0.981766	-1.09134	-1.09186	-0.451953	-0.423723	-0.832693	-1.00126	-0.556612	-1.03263	-2.05735	-2.07078	-1.81314	-1.29292
958	CM0-CT0312-153-g04	RAF1	0.211168	-5.61703	-1.09461	0.194874	0.462382	-2.16271	0.0842521	-0.133567	0.152889	0.179526	0.133597	0.334779	-0.315825	0.456003	-0.292113	-1.09533	-0.873137	-1.03036	-1.11316
651	LGEA-RHSD02-280406-024-B02	AI418471	-0.225152	-4.39041	-1.23937	0.282289	0.427073	-2.34152	-1.7465	-1.08247	-1.8254	-0.933868	-1.09904	-0.855754	-0.908555	-1.05177	-1.39841	-2.74607	-2.53053	-2.69129	-1.8348
1546	LGEA-RHID02-210306-012-E02	ZC3H14	1.63438	-4.4785	-1.32955	0.296875	0.410462	-2.43628	-0.746165	-0.356962	-0.760422	-0.0428741	-0.23713	-0.232726	0.293798	-0.325951	-0.104178	-1.01118	-2.11231	-2.04057	-1.27088
186	33985	RAI1	-1.05093	-5.72404	-1.29618	0.226445	0.403606	-2.47767	-1.08398	-0.750474	-0.84409	-0.658061	-0.382724	-1.29185	-0.357433	-0.883618	-0.87522	-2.06874	-2.27869	-2.24641	-1.75864
264	LGEA-RHID02-260406-016-E08	U66589	-0.865314	-4.58771	-1.3797	0.300738	0.402619	-2.48374	-0.601327	-0.490871	-0.440562	-0.404375	-0.321274	-0.197655	0.400969	-0.239633	-0.491424	-1.06912	-2.11319	-2.31756	-1.25721
791	40032	GRB10	-0.0279675	-4.22171	-1.57705	0.373557	0.359134	-2.78447	1.34693	2.73407	1.95883	2.46914	2.36377	2.03074	2.13503	2.52636	2.31258	0.176419	1.32946	1.2359	-0.215546
187	LGEA-RHID02-070406-014-F10	FTH1	-1.04832	-4.51967	-1.50183	0.332287	0.349829	-2.85854	-1.25824	-0.9019	-1.11776	-0.278543	-0.299728	0.0752252	-0.327114	-0.784655	-1.08883	-1.54689	-2.4534	-2.52688	-2.1386
1243	LGEA-RHID02-070406-014-H12	POSTN	0.674765	-4.4231	-1.67825	0.379428	0.326979	-3.0583	2.53561	2.05027	3.0018	2.89254	2.20708	1.53812	2.26885	2.12373	2.0284	0.422618	0.874745	1.43477	-0.268938
554	RC0-FN0204-031-e08	PRKX	-0.365584	-4.13683	-1.6026	0.387399	0.321204	-3.11328	0.920834	1.86647	0.280663	1.6445	1.50154	1.1131	1.42558	1.62051	2.26082	0.248157	0.0662268	-0.23283	-0.876852
1122	QV4-CI0098-462-d02	USP40	0.462641	-5.04011	-1.79331	0.355808	0.279622	-3.57626	0.492796	1.0988	0.281472	0.486158	-0.354439	0.410672	0.25901	0.403407	1.499	-1.89781	-1.00127	-0.972238	-1.26775
1115	QV2-OT0034-241-c08	LOXL2	0.451398	-4.0802	-1.77275	0.434477	0.264262	-3.78412	0.0256891	0.903924	0.697236	0.581816	-0.0722242	-0.236067	1.71698	0.213468	1.67965	-1.56134	-1.01298	-1.16956	-0.898035
1536	33927	DSCR1	1.56543	-4.61421	-2.20546	0.477971	0.239859	-4.16911	1.01768	1.31747	0.662119	1.9983	1.64222	2.55493	1.69628	2.00066	1.38887	-1.2631	0.51328	-0.134916	-1.59109
29	CM1-CI0132-571-g05	TIMP3	-1.81371	-4.05456	-2.40987	0.594361	0.20047	-4.98828	1.40315	2.64889	0.364465	2.7957	2.9796	2.1744	1.57513	2.54933	1.91167	-1.32229	0.707789	0.368405	-1.21456
1360	34040	EDN1	0.923702	-7.74882	-2.52413	0.325744	0.172784	-5.78757	1.47515	1.99354	2.01472	2.64684	1.99532	2.81393	2.73943	2.55617	2.12247	-0.89658	0.19533	-0.143764	-0.203697
1254	17219	MAP1A	0.695843	-5.26913	-2.52851	0.479872	0.15717	-6.36252	0.277837	2.07635	0.427518	2.5198	2.23747	2.36166	1.53651	1.66769	1.64384	-0.393549	-1.07454	-1.06534	-1.02563
901	CM3-HT0484-078-g02	COL4A2	0.128334	-4.81268	-3.00996	0.625424	0.15569	-6.42303	2.05075	3.45709	2.63634	3.9965	3.12126	2.89755	3.83494	3.47112	3.72602	0.315572	1.52162	0.988602	-1.89162
1432	CM0-ET0124-664-a01	MMP11	1.11865	-4.12916	-2.82299	0.683671	0.149748	-6.67789	3.56411	4.61151	2.78914	4.82914	2.65029	5.34868	4.59075	5.1095	5.07211	0.398638	1.45119	2.99662	1.00172
876	MR1-GN0173-001-g11	LAMB1	0.0925322	-6.61847	-2.82212	0.4264	0.149186	-6.70305	-0.216336	0.600497	0.058871	1.117	0.254933	-0.0432079	0.982402	0.100095	-0.44256	-2.95094	-2.21185	-1.60918	-3.44463
1582	1732	DIO2	2.02328	-4.02186	-3.12618	0.777297	0.147151	-6.79574	5.21691	4.37456	5.86168	6.18572	5.53455	6.6555	7.09507	6.84023	5.80582	0.150153	3.17442	4.13371	3.84591
1557	MR4-EN0075-001-c06	CAV1	1.72276	-5.36085	-3.12622	0.583158	0.107422	-9.30907	-0.224336	1.36022	-0.865911	1.77984	1.88968	1.00222	1.43877	1.27682	0.494853	-2.59048	-1.50392	-1.74364	-3.04366
374	RC5-LT0002-031-C01	TPPP	-0.652321	-5.14889	-3.61002	0.701126	0.0973244	-10.2749	1.90145	2.8305	3.99291	4.05774	4.05428	4.14599	4.21533	4.10682	2.11033	-0.737994	0.366742	1.52985	-1.63629
1226	RC5-NT0035-021-H09	LANCL1	0.642627	-6.78699	-3.59249	0.52932	0.0907873	-11.0148	3.12626	4.01769	4.11015	NaN	4.75328	5.20945	4.13884	4.85605	3.27727	0.0775683	0.810281	1.88733	-0.439696
161	16973	IGFBP4	-1.12215	-4.7568	-3.85243	0.809879	0.0542695	-18.4265	0.754603	3.17084	1.02352	4.1726	3.61299	4.64122	2.94579	3.43765	1.56931	-0.960113	-0.45639	-0.513267	-2.22283
